# Supplementary material for: Bis(thio­semicarbazide)nickel(II) bis­[2-(thio­semicarbazonometh­yl)benzene­sulfonate] dihydrate
Source: Acta Crystallogr Sect E Struct Rep Online. 2009 Jun 13;65(Pt 7):m774. doi: 10.1107/S1600536809022144 (PMC2969405; doi:10.1107/S1600536809022144)
Supplement: Supplementary file 1 [file e-65-0m774-sup1.cif]

##############################################################################
###                                                                        ###
###        Electronic paper (Acta Crystallographica Section E)             ###
###                                                                        ###
##############################################################################
#                                                                            #
# This CIF contains the data in a paper accepted for publication in Acta     #
# Crystallographica Section E. It conforms to the requirements of Notes      #
# for Authors for Section E, and has been peer reviewed under the auspices   #
# of the IUCr Commission on Journals.                                        #
#                                                                            #
# Full details of the Crystallographic Information File format               #
# are given in the paper "The Crystallographic Information File (CIF):       #
# a New Standard Archive File for Crystallography" by S. R. Hall, F. H.      #
# Allen and I. D. Brown [Acta Cryst. (1991), A47, 655-685].                  #
#                                                                            #
# The current version of the core CIF dictionary is obtainable from          #
# ftp://ftp.iucr.org/pub/cif_core.dic. The current version number is 2.4.    #
#                                                                            #
# Software is freely available for graphical display of the structure(s) in  #
# this CIF.  For information consult the CIF home page http://www.iucr.org/  #
# cif/home.html                                                              #
#                                                                            #
# This file may be used for bona fide research purposes within the           #
# scientific community so long as proper attribution is given to the journal # 
# article from which it was obtained.                                        #
#                                                                            #
##############################################################################
                                             
data_global
_audit_creation_method     'form.cif (version 2.0)'
_journal_data_validation_number     ?
_journal_date_recd_electronic     2009-06-09
_journal_date_accepted     2009-06-10
_journal_name_full     'Acta Crystallographica, Section E'
_journal_year     2009
_journal_volume     65
_journal_issue      7
_journal_page_first     m774
_journal_page_last     m774
_journal_paper_category     QM
_journal_coeditor_code     AT2808
_publ_contact_author_name     'Prof. Chen Yuan-Tao'
_publ_contact_author_address
;
      Department of Chemistry, Qinghai Normal University,
      Xining 810008,
      P. R. China
;
_publ_contact_author_email     'taixishi@lzu.edu.cn'
_publ_contact_author_fax     '(+86)536 8785157'
_publ_contact_author_phone     '(+86)536 8785283'
_publ_section_title
;
Bis(thiosemicarbazide)nickel(II)
bis[2-(thiosemicarbazonomethyl)benzenesulfonate]
dihydrate
;
loop_
    _publ_author_name
    _publ_author_footnote
    _publ_author_address
    'Zhang, Wei' ?
;
Department of Chemistry
Qinghai Normal University
Xining 810008
People's Republic of China
;
    'Chen, Yuan-Tao' ?
;
Department of Chemistry
Qinghai Normal University
Xining 810008
People's Republic of China
;
data_I
_audit_creation_method     SHELXL-97
_chemical_name_systematic
;
Bis(thiosemicarbazide)nickel(II)
bis[2-(thiosemicarbazonomethyl)benzenesulfonate]
dihydrate
;
_chemical_name_common     ?
_chemical_formula_moiety     'C2 H10 N6 Ni S2 2+, 2(C8 H8 N3 O3 S2 -), 2(H2 O)'
_chemical_formula_sum     'C18 H30 N12 Ni O8 S6'
_chemical_formula_iupac     '[Ni (C H5 N3 S1)2] (C8 H8 N3 O3 S2)2, 2H2 O'
_chemical_formula_weight     793.61
_chemical_melting_point     ?
_symmetry_cell_setting     triclinic
_symmetry_space_group_name_H-M     'P -1'
_symmetry_space_group_name_Hall     '-P 1'
loop_
    _symmetry_equiv_pos_as_xyz
    'x, y, z'
    '-x, -y, -z'
_cell_length_a     7.3853(8)
_cell_length_b     9.9043(11)
_cell_length_c     11.3140(18)
_cell_angle_alpha     86.670(2)
_cell_angle_beta     77.6110(10)
_cell_angle_gamma     75.1770(10)
_cell_volume     781.40(17)
_cell_formula_units_Z     1
_cell_measurement_reflns_used     2430
_cell_measurement_theta_min     2.81
_cell_measurement_theta_max     28.254
_cell_measurement_temperature     298(2)
_exptl_crystal_description     block
_exptl_crystal_colour     'light green'
_exptl_crystal_size_max     0.33
_exptl_crystal_size_mid     0.21
_exptl_crystal_size_min     0.13
_exptl_crystal_density_diffrn     1.686
_exptl_crystal_density_meas     ?
_exptl_crystal_density_method     'not measured'
_exptl_crystal_F_000     410
_exptl_absorpt_coefficient_mu     1.086
_exptl_absorpt_correction_type     multi-scan
_exptl_absorpt_process_details     '(SADABS; Sheldrick, 1996)'
_exptl_absorpt_correction_T_min     0.7158
_exptl_absorpt_correction_T_max     0.8717
_exptl_special_details
;
;
_diffrn_ambient_temperature     298(2)
_diffrn_radiation_type     MoK\a
_diffrn_radiation_wavelength     0.71073
_diffrn_radiation_source     'fine-focus sealed tube'
_diffrn_radiation_monochromator     graphite
_diffrn_measurement_device_type     'Bruker SMART CCD area-detector'
_diffrn_measurement_method     '\f and \w'
_diffrn_detector_area_resol_mean     ?
_diffrn_reflns_number     4091
_diffrn_reflns_av_R_equivalents     0.0143
_diffrn_reflns_av_sigmaI/netI     0.0296
_diffrn_reflns_theta_min     1.84
_diffrn_reflns_theta_max     25.02
_diffrn_reflns_theta_full     25.02
_diffrn_measured_fraction_theta_max     0.982
_diffrn_measured_fraction_theta_full     0.982
_diffrn_reflns_limit_h_min     -8
_diffrn_reflns_limit_h_max     6
_diffrn_reflns_limit_k_min     -11
_diffrn_reflns_limit_k_max     10
_diffrn_reflns_limit_l_min     -13
_diffrn_reflns_limit_l_max     13
_diffrn_standards_number     ?
_diffrn_standards_interval_count     ?
_diffrn_standards_interval_time     ?
_diffrn_standards_decay_%     ?
_refine_special_details
;
Refinement of <i>F</i>^2^ against ALL reflections. The weighted <i>R</i>-factor
<i>wR</i> and goodness of fit <i>S</i> are based on <i>F</i>^2^, conventional
<i>R</i>-factors <i>R</i> are based on <i>F</i>, with <i>F</i> set to zero for
negative <i>F</i>^2^. The threshold expression of <i>F</i>^2^ >
\s(<i>F</i>^2^) is used only for calculating <i>R</i>-factors(gt) <i>etc</i>.
and is not relevant to the choice of reflections for refinement.
<i>R</i>-factors based on <i>F</i>^2^ are statistically about twice as large
as those based on <i>F</i>, and <i>R</i>- factors based on ALL data will be
even larger.
;
_reflns_number_total     2717
_reflns_number_gt     2268
_reflns_threshold_expression     I>2\s(I)
_refine_ls_structure_factor_coef     Fsqd
_refine_ls_matrix_type     full
_refine_ls_R_factor_all     0.0397
_refine_ls_R_factor_gt     0.0291
_refine_ls_wR_factor_gt     0.0705
_refine_ls_wR_factor_ref     0.0779
_refine_ls_goodness_of_fit_ref     1.028
_refine_ls_restrained_S_all     1.028
_refine_ls_number_reflns     2717
_refine_ls_number_parameters     205
_refine_ls_number_restraints     0
_refine_ls_hydrogen_treatment     constr
_refine_ls_weighting_scheme     calc
_refine_ls_weighting_details
         'calc w=1/[\s^2^(Fo^2^)+(0.0372P)^2^+0.4266P] where P=(Fo^2^+2Fc^2^)/3'
_atom_sites_solution_hydrogens     geom
_atom_sites_solution_primary     direct
_atom_sites_solution_secondary     difmap
_refine_ls_shift/su_max     0.000
_refine_ls_shift/su_mean     0.000
_refine_diff_density_max     0.297
_refine_diff_density_min     -0.254
_refine_ls_extinction_method     none
_refine_ls_extinction_coef     ?
loop_
    _atom_type_symbol
    _atom_type_description
    _atom_type_scat_dispersion_real
    _atom_type_scat_dispersion_imag
    _atom_type_scat_source
    'C' 'C' 0.0033 0.0016
                         'International Tables Vol C Tables 4.2.6.8 and 6.1.1.4'
    'H' 'H' 0.0000 0.0000
                         'International Tables Vol C Tables 4.2.6.8 and 6.1.1.4'
    'O' 'O' 0.0106 0.0060
                         'International Tables Vol C Tables 4.2.6.8 and 6.1.1.4'
    'N' 'N' 0.0061 0.0033
                         'International Tables Vol C Tables 4.2.6.8 and 6.1.1.4'
    'S' 'S' 0.1246 0.1234
                         'International Tables Vol C Tables 4.2.6.8 and 6.1.1.4'
    'Ni' 'Ni' 0.3393 1.1124
                         'International Tables Vol C Tables 4.2.6.8 and 6.1.1.4'
_computing_data_collection     'SMART (Bruker, 2000)'
_computing_cell_refinement     'SAINT (Bruker, 2000)'
_computing_data_reduction     'SAINT (Bruker, 2000)'
_computing_structure_solution     'SHELXS97 (Sheldrick, 2008)'
_computing_structure_refinement     'SHELXL97 (Sheldrick, 2008)'
_computing_molecular_graphics     'SHELXTL (Sheldrick, 2008)'
_computing_publication_material     'SHELXTL (Sheldrick, 2008)'
loop_
    _atom_site_type_symbol
    _atom_site_label
    _atom_site_fract_x
    _atom_site_fract_y
    _atom_site_fract_z
    _atom_site_U_iso_or_equiv
    _atom_site_adp_type
    _atom_site_calc_flag
    _atom_site_refinement_flags
    _atom_site_occupancy
    _atom_site_disorder_assembly
    _atom_site_disorder_group
    Ni Ni1 0.5000 0.0000 1.0000 0.02441(13) Uani d S 1 . .
    S S1 0.34631(9) 0.48280(6) 0.21469(5) 0.02605(16) Uani d . 1 . .
    S S2 -0.17224(10) 1.04164(7) 0.68768(6) 0.03721(19) Uani d . 1 . .
    S S3 0.26167(9) -0.01235(7) 0.91972(6) 0.03314(17) Uani d . 1 . .
    N N1 0.0111(3) 0.8006(2) 0.58317(19) 0.0340(5) Uani d . 1 . .
    H H1 -0.0018 0.8437 0.5161 0.041 Uiso calc R 1 . .
    N N2 0.1084(3) 0.6619(2) 0.58171(19) 0.0303(5) Uani d . 1 . .
    N N3 -0.0510(4) 0.7954(2) 0.7884(2) 0.0484(7) Uani d . 1 . .
    H H3A 0.0034 0.7075 0.7846 0.058 Uiso calc R 1 . .
    H H3B -0.0972 0.8354 0.8577 0.058 Uiso calc R 1 . .
    N N4 0.2869(3) 0.2479(2) 0.9094(2) 0.0334(5) Uani d . 1 . .
    H H4 0.2478 0.3364 0.8989 0.040 Uiso calc R 1 . .
    N N5 0.4569(3) 0.1917(2) 0.95422(19) 0.0290(5) Uani d . 1 . .
    H H5A 0.4527 0.2420 1.0189 0.035 Uiso calc R 1 . .
    H H5B 0.5575 0.2025 0.8969 0.035 Uiso calc R 1 . .
    N N6 0.0401(3) 0.2105(2) 0.8361(2) 0.0408(6) Uani d . 1 . .
    H H6A 0.0047 0.2983 0.8208 0.049 Uiso calc R 1 . .
    H H6B -0.0232 0.1547 0.8197 0.049 Uiso calc R 1 . .
    O O1 0.4008(3) 0.61284(18) 0.21793(16) 0.0365(4) Uani d . 1 . .
    O O2 0.4767(3) 0.38730(18) 0.12150(15) 0.0338(4) Uani d . 1 . .
    O O3 0.1474(3) 0.50454(19) 0.20417(17) 0.0375(5) Uani d . 1 . .
    O O4 0.8292(3) 0.46182(19) 0.06672(18) 0.0421(5) Uani d . 1 . .
    H H4C 0.7240 0.4388 0.0908 0.051 Uiso d R 1 . .
    H H4D 0.8465 0.4734 -0.0095 0.051 Uiso d R 1 . .
    C C1 -0.0636(4) 0.8689(3) 0.6882(2) 0.0302(6) Uani d . 1 . .
    C C2 0.1743(4) 0.6065(3) 0.4783(2) 0.0317(6) Uani d . 1 . .
    H H2 0.1525 0.6586 0.4094 0.038 Uiso calc R 1 . .
    C C3 0.2855(3) 0.4598(3) 0.4667(2) 0.0270(5) Uani d . 1 . .
    C C4 0.3691(3) 0.3944(2) 0.3547(2) 0.0251(5) Uani d . 1 . .
    C C5 0.4773(4) 0.2568(3) 0.3488(2) 0.0345(6) Uani d . 1 . .
    H H5 0.5331 0.2144 0.2740 0.041 Uiso calc R 1 . .
    C C6 0.5023(4) 0.1825(3) 0.4542(3) 0.0399(7) Uani d . 1 . .
    H H6 0.5753 0.0906 0.4501 0.048 Uiso calc R 1 . .
    C C7 0.4188(4) 0.2450(3) 0.5650(3) 0.0421(7) Uani d . 1 . .
    H H7 0.4347 0.1947 0.6357 0.051 Uiso calc R 1 . .
    C C8 0.3117(4) 0.3820(3) 0.5717(2) 0.0362(6) Uani d . 1 . .
    H H8 0.2563 0.4231 0.6470 0.043 Uiso calc R 1 . .
    C C9 0.1903(4) 0.1618(3) 0.8844(2) 0.0277(5) Uani d . 1 . .
loop_
    _atom_site_aniso_label
    _atom_site_aniso_U_11
    _atom_site_aniso_U_22
    _atom_site_aniso_U_33
    _atom_site_aniso_U_12
    _atom_site_aniso_U_13
    _atom_site_aniso_U_23
    Ni1 0.0261(2) 0.0197(2) 0.0281(3) -0.00600(18) -0.00623(18) -0.00112(18)
    S1 0.0318(3) 0.0230(3) 0.0241(3) -0.0083(3) -0.0059(3) 0.0011(2)
    S2 0.0469(4) 0.0278(4) 0.0327(4) -0.0011(3) -0.0082(3) -0.0037(3)
    S3 0.0340(4) 0.0228(3) 0.0468(4) -0.0076(3) -0.0168(3) 0.0003(3)
    N1 0.0434(13) 0.0259(12) 0.0269(12) -0.0008(10) -0.0041(10) -0.0013(9)
    N2 0.0330(12) 0.0240(11) 0.0307(12) -0.0052(9) -0.0015(9) -0.0023(9)
    N3 0.0765(19) 0.0295(13) 0.0277(13) -0.0020(12) 0.0002(12) 0.0000(10)
    N4 0.0385(13) 0.0198(11) 0.0445(13) -0.0046(9) -0.0188(11) 0.0049(9)
    N5 0.0340(12) 0.0276(11) 0.0288(11) -0.0116(9) -0.0093(9) 0.0012(9)
    N6 0.0429(14) 0.0279(12) 0.0567(16) -0.0054(10) -0.0258(12) 0.0017(11)
    O1 0.0544(12) 0.0267(10) 0.0301(10) -0.0180(9) -0.0033(9) 0.0025(8)
    O2 0.0408(11) 0.0333(10) 0.0267(9) -0.0107(8) -0.0032(8) -0.0040(8)
    O3 0.0351(10) 0.0386(11) 0.0395(11) -0.0074(8) -0.0133(8) 0.0083(9)
    O4 0.0365(11) 0.0407(11) 0.0508(12) -0.0116(9) -0.0104(9) 0.0009(9)
    C1 0.0329(14) 0.0282(14) 0.0292(14) -0.0086(11) -0.0039(11) -0.0020(11)
    C2 0.0365(15) 0.0286(14) 0.0281(14) -0.0054(11) -0.0067(11) 0.0027(11)
    C3 0.0283(13) 0.0273(13) 0.0268(13) -0.0091(10) -0.0061(10) 0.0018(10)
    C4 0.0261(12) 0.0230(13) 0.0275(13) -0.0077(10) -0.0075(10) 0.0035(10)
    C5 0.0387(15) 0.0277(14) 0.0340(15) -0.0036(12) -0.0060(12) -0.0008(11)
    C6 0.0433(16) 0.0236(14) 0.0476(18) 0.0003(12) -0.0104(13) 0.0077(12)
    C7 0.0465(17) 0.0413(17) 0.0355(16) -0.0059(14) -0.0112(13) 0.0119(13)
    C8 0.0419(16) 0.0369(16) 0.0256(14) -0.0058(12) -0.0038(12) 0.0023(11)
    C9 0.0310(14) 0.0263(13) 0.0245(13) -0.0055(11) -0.0046(11) -0.0026(10)
_geom_special_details
;
All e.s.d.'s (except the e.s.d. in the dihedral angle between two l.s. planes)
are estimated using the full covariance matrix. The cell e.s.d.'s are taken
into account individually in the estimation of e.s.d.'s in distances, angles
and torsion angles; correlations between e.s.d.'s in cell parameters are only
used when they are defined by crystal symmetry. An approximate (isotropic)
treatment of cell e.s.d.'s is used for estimating e.s.d.'s involving l.s.
planes.
;
loop_
    _geom_bond_atom_site_label_1
    _geom_bond_atom_site_label_2
    _geom_bond_site_symmetry_2
    _geom_bond_distance
    _geom_bond_publ_flag
    Ni1 N5 2_657 1.903(2) yes
    Ni1 N5 . 1.903(2) yes
    Ni1 S3 2_657 2.1788(7) yes
    Ni1 S3 . 2.1788(7) yes
    S1 O1 . 1.4487(18) ?
    S1 O3 . 1.4590(19) ?
    S1 O2 . 1.4655(18) ?
    S1 C4 . 1.784(2) ?
    S2 C1 . 1.694(3) ?
    S3 C9 . 1.720(2) ?
    N1 C1 . 1.340(3) ?
    N1 N2 . 1.377(3) ?
    N1 H1 . 0.8600 ?
    N2 C2 . 1.265(3) ?
    N3 C1 . 1.319(3) ?
    N3 H3A . 0.8600 ?
    N3 H3B . 0.8600 ?
    N4 C9 . 1.320(3) ?
    N4 N5 . 1.423(3) ?
    N4 H4 . 0.8600 ?
    N5 H5A . 0.9000 ?
    N5 H5B . 0.9000 ?
    N6 C9 . 1.310(3) ?
    N6 H6A . 0.8600 ?
    N6 H6B . 0.8600 ?
    O4 H4C . 0.8500 ?
    O4 H4D . 0.8500 ?
    C2 C3 . 1.472(3) ?
    C2 H2 . 0.9300 ?
    C3 C8 . 1.400(4) ?
    C3 C4 . 1.400(3) ?
    C4 C5 . 1.390(3) ?
    C5 C6 . 1.385(4) ?
    C5 H5 . 0.9300 ?
    C6 C7 . 1.378(4) ?
    C6 H6 . 0.9300 ?
    C7 C8 . 1.382(4) ?
    C7 H7 . 0.9300 ?
    C8 H8 . 0.9300 ?
loop_
    _geom_angle_atom_site_label_1
    _geom_angle_atom_site_label_2
    _geom_angle_atom_site_label_3
    _geom_angle_site_symmetry_1
    _geom_angle_site_symmetry_3
    _geom_angle
    _geom_angle_publ_flag
    N5 Ni1 N5 2_657 . 180.0000(10)
                                 yes
    N5 Ni1 S3 2_657 2_657 88.41(6) yes
    N5 Ni1 S3 . 2_657 91.59(6) yes
    N5 Ni1 S3 2_657 . 91.59(6) yes
    N5 Ni1 S3 . . 88.41(6) yes
    S3 Ni1 S3 2_657 . 180.0000(10)
                                 ?
    O1 S1 O3 . . 112.53(11) ?
    O1 S1 O2 . . 112.54(11) ?
    O3 S1 O2 . . 111.48(11) ?
    O1 S1 C4 . . 107.61(11) ?
    O3 S1 C4 . . 107.07(11) ?
    O2 S1 C4 . . 105.09(11) ?
    C9 S3 Ni1 . . 97.45(9) ?
    C1 N1 N2 . . 120.6(2) ?
    C1 N1 H1 . . 119.7 ?
    N2 N1 H1 . . 119.7 ?
    C2 N2 N1 . . 116.0(2) ?
    C1 N3 H3A . . 120.0 ?
    C1 N3 H3B . . 120.0 ?
    H3A N3 H3B . . 120.0 ?
    C9 N4 N5 . . 118.9(2) ?
    C9 N4 H4 . . 120.6 ?
    N5 N4 H4 . . 120.6 ?
    N4 N5 Ni1 . . 115.48(15) ?
    N4 N5 H5A . . 108.4 ?
    Ni1 N5 H5A . . 108.4 ?
    N4 N5 H5B . . 108.4 ?
    Ni1 N5 H5B . . 108.4 ?
    H5A N5 H5B . . 107.5 ?
    C9 N6 H6A . . 120.0 ?
    C9 N6 H6B . . 120.0 ?
    H6A N6 H6B . . 120.0 ?
    H4C O4 H4D . . 108.2 ?
    N3 C1 N1 . . 117.1(2) ?
    N3 C1 S2 . . 123.0(2) ?
    N1 C1 S2 . . 119.80(19) ?
    N2 C2 C3 . . 120.2(2) ?
    N2 C2 H2 . . 119.9 ?
    C3 C2 H2 . . 119.9 ?
    C8 C3 C4 . . 118.1(2) ?
    C8 C3 C2 . . 119.0(2) ?
    C4 C3 C2 . . 123.0(2) ?
    C5 C4 C3 . . 120.6(2) ?
    C5 C4 S1 . . 117.17(19) ?
    C3 C4 S1 . . 122.23(18) ?
    C6 C5 C4 . . 120.1(2) ?
    C6 C5 H5 . . 119.9 ?
    C4 C5 H5 . . 119.9 ?
    C7 C6 C5 . . 119.9(2) ?
    C7 C6 H6 . . 120.0 ?
    C5 C6 H6 . . 120.0 ?
    C6 C7 C8 . . 120.3(3) ?
    C6 C7 H7 . . 119.8 ?
    C8 C7 H7 . . 119.8 ?
    C7 C8 C3 . . 120.9(3) ?
    C7 C8 H8 . . 119.5 ?
    C3 C8 H8 . . 119.5 ?
    N6 C9 N4 . . 119.8(2) ?
    N6 C9 S3 . . 121.3(2) ?
    N4 C9 S3 . . 118.86(19) ?
loop_
    _geom_torsion_atom_site_label_1
    _geom_torsion_atom_site_label_2
    _geom_torsion_atom_site_label_3
    _geom_torsion_atom_site_label_4
    _geom_torsion_site_symmetry_1
    _geom_torsion_site_symmetry_2
    _geom_torsion_site_symmetry_3
    _geom_torsion_site_symmetry_4
    _geom_torsion
    _geom_torsion_publ_flag
    N5 Ni1 S3 C9 2_657 . . . 174.91(10) ?
    N5 Ni1 S3 C9 . . . . -5.09(10) ?
    C1 N1 N2 C2 . . . . -179.7(2) ?
    C9 N4 N5 Ni1 . . . . -10.8(3) ?
    S3 Ni1 N5 N4 2_657 . . . -171.05(16) ?
    S3 Ni1 N5 N4 . . . . 8.95(16) ?
    N2 N1 C1 N3 . . . . -4.5(4) ?
    N2 N1 C1 S2 . . . . 176.70(18) ?
    N1 N2 C2 C3 . . . . 178.2(2) ?
    N2 C2 C3 C8 . . . . 1.9(4) ?
    N2 C2 C3 C4 . . . . -177.2(2) ?
    C8 C3 C4 C5 . . . . -1.0(4) ?
    C2 C3 C4 C5 . . . . 178.1(2) ?
    C8 C3 C4 S1 . . . . -179.8(2) ?
    C2 C3 C4 S1 . . . . -0.8(3) ?
    O1 S1 C4 C5 . . . . -127.7(2) ?
    O3 S1 C4 C5 . . . . 111.1(2) ?
    O2 S1 C4 C5 . . . . -7.5(2) ?
    O1 S1 C4 C3 . . . . 51.3(2) ?
    O3 S1 C4 C3 . . . . -69.9(2) ?
    O2 S1 C4 C3 . . . . 171.4(2) ?
    C3 C4 C5 C6 . . . . 0.5(4) ?
    S1 C4 C5 C6 . . . . 179.4(2) ?
    C4 C5 C6 C7 . . . . 0.3(4) ?
    C5 C6 C7 C8 . . . . -0.6(5) ?
    C6 C7 C8 C3 . . . . 0.1(4) ?
    C4 C3 C8 C7 . . . . 0.7(4) ?
    C2 C3 C8 C7 . . . . -178.4(3) ?
    N5 N4 C9 N6 . . . . -175.8(2) ?
    N5 N4 C9 S3 . . . . 5.8(3) ?
    Ni1 S3 C9 N6 . . . . -177.3(2) ?
    Ni1 S3 C9 N4 . . . . 1.0(2) ?
loop_
    _geom_hbond_atom_site_label_D
    _geom_hbond_atom_site_label_H
    _geom_hbond_atom_site_label_A
    _geom_hbond_site_symmetry_A
    _geom_hbond_distance_DH
    _geom_hbond_distance_HA
    _geom_hbond_distance_DA
    _geom_hbond_angle_DHA
    _geom_hbond_publ_flag
    N1 H1 S2 2_576 0.8600 2.7300 3.475(2) 147.00 yes
    N3 H3A N2 . 0.8600 2.2900 2.643(3) 105.00 yes
    N3 H3A O4 2_666 0.8600 2.5800 3.224(3) 132.00 yes
    N4 H4 O4 2_666 0.8600 1.9700 2.794(3) 160.00 yes
    O4 H4C O2 . 0.8500 1.9700 2.819(3) 172.00 yes
    O4 H4D O3 2_665 0.8500 2.1900 3.036(3) 172.00 yes
    O4 H4D O4 2_765 0.8500 2.5800 2.903(3) 104.00 yes
    N5 H5A O2 1_556 0.9000 1.9700 2.837(3) 163.00 yes
    N5 H5B O1 2_666 0.9000 2.2300 2.893(3) 130.00 yes
    N6 H6A O3 2_566 0.8600 2.0300 2.866(3) 165.00 yes
    N6 H6B S2 1_545 0.8600 2.5000 3.298(2) 156.00 yes
    C2 H2 O1 . 0.9300 2.5000 3.066(3) 119.00 yes
    C5 H5 O2 . 0.9300 2.3800 2.811(3) 108.00 yes
    C8 H8 N2 . 0.9300 2.4800 2.790(4) 100.00 yes
