# Supplementary material for: Bis(thio­semicarbazide)nickel(II) bis­[2-(thio­semicarbazonometh­yl)benzene­sulfonate] dihydrate
Source: Acta Crystallogr Sect E Struct Rep Online. 2009 Jun 13;65(Pt 7):m774. doi: 10.1107/S1600536809022144 (PMC2969405; doi:10.1107/S1600536809022144)
Supplement: Supplementary file 2 [file e-65-0m774-Isup2.hkl]

# 
# h,k,l, Fc-squared, Fo-squared, sigma(Fo-squared) and status flag 
# 
data_I
_shelx_title ' 090306d in P-1' 
_shelx_refln_list_code          4 
_shelx_F_calc_maximum      131.77 
_exptl_crystal_F_000       410.00 
_reflns_d_resolution_high  0.8403 
 
loop_ 
 _symmetry_equiv_pos_as_xyz 
 'x, y, z' 
 '-x, -y, -z' 
 
_cell_length_a     7.3853 
_cell_length_b     9.9043 
_cell_length_c    11.3140 
_cell_angle_alpha  86.670 
_cell_angle_beta   77.611 
_cell_angle_gamma  75.177 
 
_shelx_F_squared_multiplier     1.000 
 
loop_ 
 _refln_index_h 
 _refln_index_k 
 _refln_index_l 
 _refln_F_squared_calc 
 _refln_F_squared_meas 
 _refln_F_squared_sigma 
 _refln_observed_status 
   1   0   0     1207.51     1279.62     13.71 o 
   2   0   0      352.34      378.43      6.67 o 
   3   0   0     1128.45     1243.50     16.60 o 
   4   0   0      464.33      446.41      9.80 o 
   5   0   0      209.98      191.09      7.33 o 
   6   0   0      777.50      793.31     16.40 o 
   7   0   0       31.99       37.18      5.31 o 
   8   0   0       40.04       51.30      8.69 o 
  -8   1   0        7.44        6.59      5.00 o 
  -7   1   0       30.96       28.43      6.50 o 
  -6   1   0       47.20       39.45      7.26 o 
  -5   1   0       80.93       77.52      5.28 o 
  -4   1   0     3749.47     3874.69     43.54 o 
  -3   1   0      547.78      510.74      9.75 o 
  -2   1   0        0.89        1.43      0.89 o 
  -1   1   0     1634.65     1677.69     14.55 o 
   0   1   0       69.87       75.50      2.47 o 
   1   1   0      147.73      124.10      7.84 o 
   2   1   0     3387.14     3511.00     35.10 o 
   3   1   0     2120.82     2070.47     23.68 o 
   4   1   0     1976.37     2066.73     25.46 o 
   5   1   0      687.18      690.61     13.36 o 
   6   1   0       18.50       18.42      3.79 o 
   7   1   0       95.59       89.21      6.46 o 
   8   1   0       66.99       76.66     11.14 o 
  -7   2   0       59.69       66.81      9.30 o 
  -6   2   0      469.08      475.75     12.95 o 
  -5   2   0       17.68       15.77      3.67 o 
  -4   2   0      113.68      126.66      5.76 o 
  -3   2   0       28.77       26.04      2.04 o 
  -2   2   0     1066.46     1075.82     11.35 o 
  -1   2   0      392.92      357.74      5.97 o 
   0   2   0     2863.83     3282.01     48.26 o 
   1   2   0      688.53      629.54      8.01 o 
   2   2   0    13023.33    13059.57    221.94 o 
   3   2   0     2990.64     3112.16     35.32 o 
   4   2   0        2.15       -2.38      1.59 o 
   5   2   0      267.29      256.00     11.31 o 
   6   2   0      298.90      275.30      8.83 o 
   7   2   0       38.42       35.06      7.96 o 
   8   2   0       71.60       76.64     11.24 o 
  -7   3   0        6.22        4.88      5.28 o 
  -6   3   0       19.24       17.07      5.65 o 
  -5   3   0      252.54      251.27      8.81 o 
  -4   3   0     1609.24     1617.12     23.42 o 
  -3   3   0     1166.17     1218.03     13.78 o 
  -2   3   0     1093.36     1213.37     12.86 o 
  -1   3   0     3711.04     4018.78     61.81 o 
   0   3   0       92.68       62.32      3.76 o 
   1   3   0        2.28        1.71      0.84 o 
   2   3   0       80.79       87.20      2.79 o 
   3   3   0      776.59      701.58     10.52 o 
   4   3   0        2.36        5.58      2.28 o 
   5   3   0      160.89      165.46      6.01 o 
   6   3   0      103.78      110.39      9.32 o 
   7   3   0       11.83        2.12      5.77 o 
   8   3   0      476.46      477.79     21.11 o 
  -7   4   0       17.09       22.98      7.10 o 
  -6   4   0      117.79      112.87     10.42 o 
  -5   4   0      152.89      134.06     10.49 o 
  -4   4   0      273.77      260.19     16.17 o 
  -3   4   0      152.36      149.96      5.08 o 
  -2   4   0      185.16      170.18      5.24 o 
  -1   4   0     2726.23     3007.15     49.99 o 
   0   4   0     4380.89     4368.90     66.06 o 
   1   4   0      584.33      656.54     11.12 o 
   2   4   0      113.89      133.68      4.83 o 
   3   4   0        4.09        3.69      1.41 o 
   4   4   0      955.45      987.72     14.52 o 
   5   4   0      223.86      213.64     10.79 o 
   6   4   0      213.61      212.59     11.89 o 
   7   4   0       15.16        1.77      5.63 o 
   8   4   0       72.81       67.39     10.89 o 
  -6   5   0        5.58        4.37      4.83 o 
  -5   5   0        4.39        6.31      4.56 o 
  -4   5   0     2499.83     2457.13     51.53 o 
  -3   5   0       54.92       55.88      6.36 o 
  -2   5   0        1.55       -0.26      1.39 o 
  -1   5   0     1178.52     1106.75     24.86 o 
   0   5   0     4464.09     5077.99     77.41 o 
   1   5   0      394.91      449.43      6.34 o 
   2   5   0     4483.85     4668.14     47.95 o 
   3   5   0     1165.78     1137.78     15.45 o 
   4   5   0      619.84      599.62     17.40 o 
   5   5   0      107.44      100.21      8.06 o 
   6   5   0       27.79       30.84      6.66 o 
   7   5   0       25.94       25.93      7.26 o 
   8   5   0      193.52      181.85     13.81 o 
  -6   6   0       29.54       26.91      8.18 o 
  -5   6   0       20.15       19.58      6.33 o 
  -4   6   0      150.71      125.28     10.40 o 
  -3   6   0        2.27       -0.96      2.76 o 
  -2   6   0        1.17        0.32      1.81 o 
  -1   6   0      590.14      583.21     17.96 o 
   0   6   0     1850.78     1840.83     35.18 o 
   1   6   0      473.51      546.69     13.18 o 
   2   6   0        1.64        0.50      1.37 o 
   3   6   0      537.67      530.25     15.91 o 
   4   6   0      154.82      155.39      9.32 o 
   5   6   0      653.54      662.51     20.51 o 
   6   6   0      246.34      227.31     12.64 o 
   7   6   0      161.22      137.61     11.40 o 
   8   6   0      188.73      159.49     13.50 o 
  -5   7   0      115.91      115.98     11.37 o 
  -4   7   0      646.91      710.28     25.91 o 
  -3   7   0       95.46       69.47      7.75 o 
  -2   7   0      250.97      225.72     12.43 o 
  -1   7   0      896.83      830.57     23.54 o 
   0   7   0       32.08       26.21      4.69 o 
   1   7   0        0.92        0.27      1.26 o 
   2   7   0      213.79      223.47      8.60 o 
   3   7   0      567.60      571.78     17.70 o 
   4   7   0      499.81      460.31     16.47 o 
   5   7   0       70.82       62.02      7.92 o 
   6   7   0      194.12      197.52     12.17 o 
   7   7   0       21.73       15.04      6.24 o 
  -4   8   0        7.79        6.14      5.58 o 
  -3   8   0       47.75       32.40      7.48 o 
  -2   8   0        3.60        1.96      3.60 o 
  -1   8   0     1846.16     1936.74     42.21 o 
   0   8   0     1019.83     1010.20     25.93 o 
   1   8   0      112.90      112.66      4.11 o 
   2   8   0      119.39      133.01      8.67 o 
   3   8   0       24.39       16.56      4.74 o 
   4   8   0      170.15      168.89     10.77 o 
   5   8   0      254.84      255.32     13.41 o 
   6   8   0       32.39       27.07      6.80 o 
   7   8   0       45.01       34.18      8.11 o 
  -3   9   0       18.38       15.70      6.70 o 
  -2   9   0       40.25       26.23      6.56 o 
  -1   9   0        0.71        0.31      3.41 o 
   0   9   0        5.33        2.26      3.22 o 
   1   9   0       28.78       25.91      5.42 o 
   2   9   0      660.60      682.74     21.05 o 
   3   9   0       23.91       14.39      4.84 o 
   4   9   0      149.92      145.57     10.53 o 
   5   9   0      121.21      123.82     10.39 o 
   6   9   0      144.84      134.06     11.24 o 
  -2  10   0      324.09      289.58     16.54 o 
  -1  10   0      741.82      721.14     25.14 o 
   0  10   0      307.96      319.46     14.95 o 
   1  10   0        4.63        1.71      3.78 o 
   2  10   0       41.54       36.34      6.66 o 
   3  10   0       11.71       15.72      5.35 o 
   4  10   0      235.90      240.51     13.95 o 
   5  10   0      111.06      111.94     10.46 o 
   6  10   0        1.35        0.28      5.21 o 
   1  11   0      110.50      106.52      9.51 o 
   2  11   0      181.83      203.43     12.90 o 
   3  11   0      317.49      333.61     16.79 o 
   4  11   0       81.10      109.58     11.77 o 
  -4 -11   1      194.96      192.25     13.41 o 
  -3 -11   1       97.67      111.31     10.33 o 
  -2 -11   1       45.76       56.64      8.66 o 
  -5 -10   1      188.11      183.34     12.89 o 
  -4 -10   1      343.49      378.04     17.33 o 
  -3 -10   1       96.63      100.26      9.09 o 
  -2 -10   1        9.29        7.43      4.32 o 
  -1 -10   1        8.22        4.56      4.21 o 
   2 -10   1      256.30      283.86     16.42 o 
  -6  -9   1        4.78        5.28      4.90 o 
  -5  -9   1       16.56       11.30      5.56 o 
  -4  -9   1      257.96      251.55     13.34 o 
  -3  -9   1       28.53       30.62      5.81 o 
  -2  -9   1       12.55       13.08      4.77 o 
  -1  -9   1      954.32      979.53     25.04 o 
   0  -9   1      455.92      507.55     17.10 o 
   1  -9   1       19.05       22.27      8.09 o 
   2  -9   1        0.50        4.34      5.04 o 
   3  -9   1       10.24        4.04      5.44 o 
  -7  -8   1       21.59        8.10      7.13 o 
  -6  -8   1        0.31       -5.01      3.34 o 
  -5  -8   1      434.64      432.10     17.77 o 
  -4  -8   1     2091.26     2184.32     43.64 o 
  -3  -8   1      134.30      128.06      9.01 o 
  -2  -8   1       41.37       42.44      5.91 o 
  -1  -8   1      124.42      120.21      7.90 o 
   0  -8   1       43.15       39.47      3.99 o 
   1  -8   1      239.84      229.22      8.27 o 
   2  -8   1      474.59      486.57     19.32 o 
   3  -8   1      298.79      247.21     14.50 o 
   4  -8   1      160.73      155.97     12.82 o 
  -7  -7   1       20.08       18.13      7.17 o 
  -6  -7   1       49.34       44.40      7.89 o 
  -5  -7   1        2.55       -2.20      3.78 o 
  -4  -7   1      355.58      357.44     14.64 o 
  -3  -7   1        1.80        0.56      2.99 o 
  -2  -7   1       13.11       11.70      3.71 o 
  -1  -7   1      999.54      984.37     22.43 o 
   0  -7   1      694.23      733.72     13.36 o 
   1  -7   1        1.98       -1.85      1.55 o 
   2  -7   1       79.80       68.40      4.74 o 
   3  -7   1      345.98      313.08     15.54 o 
   4  -7   1       73.10       53.23      8.80 o 
   5  -7   1      463.12      476.26     22.29 o 
  -8  -6   1       66.59       43.33     10.07 o 
  -7  -6   1       78.93       68.60     10.02 o 
  -6  -6   1       11.74        5.93      4.63 o 
  -5  -6   1      708.92      669.84     20.65 o 
  -4  -6   1     2582.60     2549.71     45.83 o 
  -3  -6   1      357.30      353.00     12.94 o 
  -2  -6   1      146.25      126.39      6.27 o 
  -1  -6   1      691.35      697.15     11.58 o 
   0  -6   1       65.47       65.01      5.30 o 
   1  -6   1      333.44      336.18     12.82 o 
   2  -6   1      794.89      810.60     24.61 o 
   3  -6   1       49.70       46.30      7.15 o 
   4  -6   1       58.74       48.05      7.78 o 
   5  -6   1        6.14        1.73      4.18 o 
   6  -6   1       27.21       15.98      6.49 o 
  -8  -5   1      192.60      202.73     14.95 o 
  -7  -5   1      192.51      178.81     12.82 o 
  -6  -5   1       86.50       83.02      9.41 o 
  -5  -5   1      173.74      150.73      9.91 o 
  -4  -5   1       65.36       63.12      6.80 o 
  -3  -5   1       27.17       26.84      4.46 o 
  -2  -5   1      581.75      527.29      8.52 o 
  -1  -5   1     2535.84     2619.39     28.84 o 
   0  -5   1      434.53      412.43     11.82 o 
   1  -5   1     1321.84     1358.77     28.10 o 
   2  -5   1       15.79       10.18      2.22 o 
   3  -5   1       73.86       67.84      4.61 o 
   4  -5   1     1772.20     1750.90     40.78 o 
   5  -5   1      550.34      574.33     22.50 o 
   6  -5   1        7.85        3.37      4.62 o 
  -8  -4   1        0.62       -8.73      5.82 o 
  -7  -4   1       91.68       71.08      9.95 o 
  -6  -4   1       18.06       10.75      5.82 o 
  -5  -4   1     1358.03     1393.51     30.55 o 
  -4  -4   1      486.55      434.95     14.08 o 
  -3  -4   1        9.76       11.15      2.13 o 
  -2  -4   1       30.66       26.32      4.47 o 
  -1  -4   1      157.88      155.87      3.89 o 
   0  -4   1     1021.84     1004.20     19.55 o 
   1  -4   1      131.85       97.85      3.93 o 
   2  -4   1       40.91       57.37      3.40 o 
   3  -4   1       11.43       10.71      6.07 o 
   4  -4   1      385.10      393.95      9.72 o 
   5  -4   1       85.54       79.61      8.25 o 
   6  -4   1       57.98       57.07      9.32 o 
   7  -4   1      137.23      128.10     11.89 o 
  -8  -3   1      593.50      600.46     24.08 o 
  -7  -3   1       28.80       25.06      7.73 o 
  -6  -3   1       19.06       26.26      6.96 o 
  -5  -3   1      394.70      406.61      9.39 o 
  -4  -3   1     1448.95     1433.15     18.85 o 
  -3  -3   1       72.23       73.72      2.81 o 
  -2  -3   1      572.67      546.02     12.96 o 
  -1  -3   1     2228.93     2299.53     33.89 o 
   0  -3   1      108.79      112.71      4.55 o 
   1  -3   1     2202.78     2474.27     27.68 o 
   2  -3   1      276.51      298.48      6.95 o 
   3  -3   1      620.48      688.35      9.45 o 
   4  -3   1     2595.50     2614.26     32.06 o 
   5  -3   1     1014.02     1016.42     28.55 o 
   6  -3   1       51.07       51.23      8.17 o 
   7  -3   1      100.68       83.62      9.46 o 
  -8  -2   1       85.41       92.53     12.08 o 
  -7  -2   1        0.25       -7.76      5.65 o 
  -6  -2   1        0.53       -1.13      2.40 o 
  -5  -2   1     1356.74     1362.25     20.18 o 
  -4  -2   1      457.19      440.32      9.09 o 
  -3  -2   1      161.66      162.03      4.46 o 
  -2  -2   1     1910.50     2076.49     28.68 o 
  -1  -2   1       70.20       57.42      3.39 o 
   0  -2   1     1534.99     1646.30     24.82 o 
   1  -2   1     2528.43     2711.77     39.00 o 
   2  -2   1      396.14      395.71      5.77 o 
   3  -2   1      511.41      530.75      7.73 o 
   4  -2   1      644.44      636.22     12.28 o 
   5  -2   1       43.91       56.55      4.97 o 
   6  -2   1       38.41       38.43      6.98 o 
   7  -2   1      108.63       98.88      9.95 o 
  -8  -1   1      376.95      371.78     18.95 o 
  -7  -1   1       76.30       62.12      5.75 o 
  -6  -1   1        1.78        1.31      2.68 o 
  -5  -1   1     1018.69      965.86     16.71 o 
  -4  -1   1      705.00      707.52     12.46 o 
  -3  -1   1       96.85       93.22      3.79 o 
  -2  -1   1     2105.22     2140.24     23.09 o 
  -1  -1   1     4648.26     4731.26     47.40 o 
   0  -1   1     2287.64     2299.19     25.13 o 
   1  -1   1      383.22      376.05      4.43 o 
   2  -1   1       93.75      102.43      2.80 o 
   3  -1   1      104.07      114.21      4.41 o 
   4  -1   1     1933.89     1931.89     24.98 o 
   5  -1   1      973.85      976.58     17.12 o 
   6  -1   1       33.48       28.19      4.41 o 
   7  -1   1       68.66       73.84      9.46 o 
   8  -1   1       59.86       64.77     10.00 o 
  -7   0   1        7.69        8.23      3.67 o 
  -6   0   1      133.32      134.13      7.03 o 
  -5   0   1     1566.64     1523.89     23.10 o 
  -4   0   1      543.22      532.67     11.08 o 
  -3   0   1      106.30      102.34      4.25 o 
  -2   0   1       61.06       51.32      2.87 o 
  -1   0   1        3.39        8.09      3.15 o 
   0   0   1     1124.02     1110.49      9.87 o 
   1   0   1     5417.28     5509.74     65.22 o 
   2   0   1       26.83       35.32      5.52 o 
   3   0   1     3767.07     3991.54     43.44 o 
   4   0   1     1724.19     1799.81     23.12 o 
   5   0   1      128.05      139.33      6.16 o 
   6   0   1       35.59       42.67      4.99 o 
   7   0   1      279.76      300.89     15.19 o 
   8   0   1      188.25      200.96     13.57 o 
  -7   1   1      118.70      121.64      7.62 o 
  -6   1   1       57.61       49.50      8.94 o 
  -5   1   1       34.71       31.94      6.41 o 
  -4   1   1      125.88      134.88      6.28 o 
  -3   1   1        9.92        8.00      2.08 o 
  -2   1   1     1420.98     1371.45     18.90 o 
  -1   1   1     2111.41     2205.58     23.59 o 
   0   1   1     1247.95     1208.73     12.38 o 
   1   1   1      496.87      483.44      6.42 o 
   2   1   1    14695.69    15127.00    310.53 o 
   3   1   1       27.27       43.06      2.68 o 
   4   1   1     1681.48     1643.87     21.14 o 
   5   1   1      483.06      499.14     16.57 o 
   6   1   1       19.11       19.49      3.73 o 
   7   1   1       50.76       58.62     10.88 o 
   8   1   1        3.18        1.99      4.56 o 
  -7   2   1       17.08       19.25      6.22 o 
  -6   2   1      473.20      477.05     13.34 o 
  -5   2   1     1239.17     1225.33     21.25 o 
  -4   2   1      108.31      106.23      5.63 o 
  -3   2   1      673.25      717.80     12.97 o 
  -2   2   1        0.81        1.42      1.16 o 
  -1   2   1      540.46      577.04      8.99 o 
   0   2   1     4357.92     4334.64     63.00 o 
   1   2   1    10070.20    10177.51    148.66 o 
   2   2   1     1106.80     1144.03     22.22 o 
   3   2   1     3488.34     3843.44     39.74 o 
   4   2   1      559.37      524.14      9.89 o 
   5   2   1      241.63      249.04      7.36 o 
   6   2   1      106.00       98.62      5.68 o 
   7   2   1      762.26      780.66     16.65 o 
   8   2   1      230.13      238.80     15.04 o 
  -7   3   1       36.29       33.90      8.04 o 
  -6   3   1       35.10       33.70      4.96 o 
  -5   3   1      156.95      161.02      7.49 o 
  -4   3   1       12.08       10.77      2.93 o 
  -3   3   1       38.17       35.12      2.22 o 
  -2   3   1     1291.98     1326.81     16.92 o 
  -1   3   1     3452.14     3682.47     57.96 o 
   0   3   1       86.16      110.53      5.14 o 
   1   3   1       72.63       44.99      3.15 o 
   2   3   1       46.80       48.32      2.48 o 
   3   3   1      814.37      840.44     12.35 o 
   4   3   1    10191.05    10363.80     99.94 o 
   5   3   1      142.76      148.97      7.53 o 
   6   3   1       26.40       23.88      3.87 o 
   7   3   1       83.36       98.50     10.42 o 
   8   3   1      147.72      115.21     11.86 o 
  -6   4   1      172.38      168.60     12.66 o 
  -5   4   1     1487.07     1514.86     62.34 o 
  -4   4   1       24.19       21.36      3.72 o 
  -3   4   1       42.89       34.74      3.71 o 
  -2   4   1       12.04       10.79      3.39 o 
  -1   4   1      267.30      332.75     11.63 o 
   0   4   1     5886.84     6031.69     89.00 o 
   1   4   1      274.04      240.34      7.90 o 
   2   4   1     1620.16     1802.62     28.29 o 
   3   4   1       14.01        6.35      1.56 o 
   4   4   1      131.00      120.66      4.69 o 
   5   4   1      541.07      539.63     11.08 o 
   6   4   1      476.89      457.69     16.66 o 
   7   4   1      284.26      267.37     13.92 o 
   8   4   1      181.78      196.33     14.09 o 
  -6   5   1        0.38        0.89      4.56 o 
  -5   5   1      231.44      216.42     13.92 o 
  -4   5   1      208.08      203.93     12.59 o 
  -3   5   1      426.44      428.82     16.87 o 
  -2   5   1      197.59      186.67      5.74 o 
  -1   5   1     1054.47     1031.25     24.55 o 
   0   5   1      838.52      815.32     19.36 o 
   1   5   1      442.61      487.43     15.29 o 
   2   5   1      655.57      691.20     11.47 o 
   3   5   1     1919.86     1902.83     23.62 o 
   4   5   1     1339.14     1393.57     19.40 o 
   5   5   1      353.03      347.49     13.80 o 
   6   5   1      234.12      211.93     11.66 o 
   7   5   1        0.41       -6.71      4.48 o 
   8   5   1       18.17       -1.80      6.91 o 
  -5   6   1       50.71       37.63      8.06 o 
  -4   6   1        0.61       -2.71      3.51 o 
  -3   6   1       26.51       14.36      5.05 o 
  -2   6   1        4.17        2.52      3.34 o 
  -1   6   1       93.56       86.97      7.03 o 
   0   6   1     3115.64     3028.08     52.40 o 
   1   6   1     1195.88     1215.27     20.03 o 
   2   6   1      630.87      651.36     11.83 o 
   3   6   1      891.24      844.25     13.92 o 
   4   6   1        2.64        0.35      2.92 o 
   5   6   1      251.40      220.09     11.56 o 
   6   6   1      215.98      203.53     11.89 o 
   7   6   1      625.27      628.92     22.33 o 
   8   6   1        0.51       -7.58      5.05 o 
  -5   7   1        0.55        0.03      4.97 o 
  -4   7   1      152.02      160.78     12.80 o 
  -3   7   1      146.17      165.54     11.79 o 
  -2   7   1       50.72       54.59      7.89 o 
  -1   7   1      460.19      465.03     17.10 o 
   0   7   1      336.93      334.73     13.24 o 
   1   7   1      402.06      379.15     10.73 o 
   2   7   1       24.04       35.68      6.88 o 
   3   7   1     3984.28     4110.64     65.36 o 
   4   7   1      593.63      634.97     19.46 o 
   5   7   1      164.41      143.75      9.98 o 
   6   7   1       12.75        2.12      4.21 o 
   7   7   1       44.14       43.43      8.27 o 
   8   7   1      151.48      129.71     12.15 o 
  -4   8   1        3.66       -2.20      4.49 o 
  -3   8   1        1.26       -0.19      3.93 o 
  -2   8   1       25.48        9.65      4.51 o 
  -1   8   1       35.01       41.11      6.75 o 
   1   8   1      109.40      107.62      4.95 o 
   2   8   1       33.05       32.16      5.61 o 
   3   8   1      547.30      527.79     18.05 o 
   4   8   1      413.59      380.71     15.75 o 
   5   8   1       19.55       14.97      4.88 o 
   6   8   1      126.78      123.24     10.25 o 
   7   8   1      317.78      327.58     17.00 o 
  -3   9   1      286.34      292.10     17.42 o 
  -2   9   1       11.98        2.27      4.27 o 
  -1   9   1      486.34      493.30     19.90 o 
   0   9   1      163.83      149.28     13.94 o 
   2   9   1       12.24       10.32      4.53 o 
   3   9   1      239.56      241.97     12.90 o 
   4   9   1      116.57      102.76      9.02 o 
   5   9   1        9.60        6.66      4.86 o 
   6   9   1       18.45       19.79      5.93 o 
   7   9   1        3.11       -2.54      5.11 o 
  -2  10   1        2.98        1.36      4.90 o 
   1  10   1      254.77      261.01     14.06 o 
   2  10   1      158.80      159.43     10.98 o 
   3  10   1      372.08      385.75     17.10 o 
   4  10   1       13.23       10.95      5.39 o 
   5  10   1        0.93       -3.53      4.32 o 
   6  10   1       83.06       89.26     10.68 o 
   1  11   1      333.29      376.17     17.91 o 
   2  11   1      131.65      167.20     12.15 o 
   3  11   1      911.33      997.06     30.09 o 
   4  11   1       76.84       92.97     10.77 o 
   5  11   1       18.06       18.32      6.80 o 
  -4 -11   2      287.15      296.35     16.17 o 
  -3 -11   2      106.85      112.90     10.07 o 
  -2 -11   2       41.87       48.24      7.99 o 
   0 -11   2     1130.24     1207.21     34.29 o 
  -5 -10   2        9.87        3.64      5.53 o 
  -4 -10   2      347.87      343.66     16.51 o 
  -3 -10   2      523.24      537.28     19.88 o 
  -2 -10   2       67.01       69.07      8.34 o 
  -1 -10   2       33.15       31.44      6.14 o 
   0 -10   2      102.12      106.96      9.20 o 
   1 -10   2       93.81       93.71      8.95 o 
  -6  -9   2      229.95      221.59     14.36 o 
  -5  -9   2       97.83       91.13      9.39 o 
  -4  -9   2        1.59        0.45      3.99 o 
  -3  -9   2        0.48       -0.28      3.62 o 
  -2  -9   2       24.67       26.37      5.53 o 
  -1  -9   2      277.60      260.50     12.07 o 
   1  -9   2      104.51      111.14      6.31 o 
   2  -9   2        7.70        3.36      4.00 o 
   3  -9   2      109.73      102.57     10.19 o 
  -7  -8   2       57.89       36.30      9.14 o 
  -6  -8   2       55.75       46.74      8.53 o 
  -5  -8   2      134.36      136.37     10.47 o 
  -4  -8   2      314.53      299.23     14.13 o 
  -3  -8   2      362.16      380.77     15.04 o 
  -2  -8   2       10.88       10.02      4.13 o 
  -1  -8   2       19.05       13.48      4.28 o 
   0  -8   2      189.25      201.67      7.00 o 
   1  -8   2      205.91      174.52     12.91 o 
   2  -8   2        2.91        2.98      3.95 o 
   3  -8   2      203.38      229.81     13.94 o 
   4  -8   2      603.07      643.54     25.67 o 
  -7  -7   2      114.81      108.20     11.24 o 
  -6  -7   2      307.07      279.93     15.14 o 
  -5  -7   2       69.91       72.81      8.85 o 
  -4  -7   2       41.08       44.61      6.94 o 
  -3  -7   2       32.98       24.13      5.02 o 
  -2  -7   2     1028.11     1082.92     24.57 o 
  -1  -7   2      567.46      557.49     15.82 o 
   0  -7   2     1851.18     1790.16     24.55 o 
   1  -7   2        1.35       -2.24      1.49 o 
   2  -7   2        5.21       10.21      2.88 o 
   3  -7   2       79.64       76.66      7.97 o 
   4  -7   2       19.77       10.05      5.16 o 
   5  -7   2        7.70        2.50      5.21 o 
  -7  -6   2       23.89       11.33      6.52 o 
  -6  -6   2       29.80       31.05      6.82 o 
  -5  -6   2      425.18      407.55     16.42 o 
  -4  -6   2     2729.63     2570.87     46.37 o 
  -3  -6   2     1140.02     1137.68     25.51 o 
  -2  -6   2      338.61      331.82     11.80 o 
  -1  -6   2      961.95      980.41     31.68 o 
   0  -6   2      363.96      326.84     12.02 o 
   1  -6   2        0.27       -0.50      5.31 o 
   2  -6   2        1.31        1.46      2.18 o 
   3  -6   2     1136.49     1153.35     20.23 o 
   4  -6   2      151.97      147.44     10.88 o 
   5  -6   2      185.30      176.03     12.82 o 
   6  -6   2        0.42       -3.76      4.09 o 
  -8  -5   2        1.09       -9.67      6.70 o 
  -7  -5   2       48.12       36.72      8.27 o 
  -6  -5   2      443.97      417.36     17.52 o 
  -5  -5   2       34.83       38.49      6.54 o 
  -4  -5   2       52.59       39.26      6.15 o 
  -3  -5   2      239.62      254.43     10.56 o 
  -2  -5   2      415.38      448.96     13.11 o 
  -1  -5   2     1559.47     1472.58     25.14 o 
   0  -5   2     4723.23     4721.61     47.99 o 
   1  -5   2      118.09      145.47      5.36 o 
   2  -5   2      117.83      121.08      5.29 o 
   3  -5   2      834.89      780.53     15.31 o 
   4  -5   2        1.71        1.36      3.50 o 
   5  -5   2       53.13       57.21      8.95 o 
   6  -5   2      180.99      185.91     13.57 o 
  -8  -4   2        6.37       -1.66      7.29 o 
  -7  -4   2       13.69        1.10      6.24 o 
  -6  -4   2       25.83       15.72      6.19 o 
  -5  -4   2       31.83       22.57      6.03 o 
  -4  -4   2     1663.40     1668.02     32.98 o 
  -3  -4   2        3.18        8.32      3.23 o 
  -2  -4   2        8.18        6.68      2.57 o 
  -1  -4   2     3253.37     3441.15     35.99 o 
   0  -4   2      964.70     1061.17     19.99 o 
   1  -4   2       66.24       71.82      5.35 o 
   2  -4   2     1140.20     1165.12     18.16 o 
   3  -4   2      659.34      622.57     12.82 o 
   4  -4   2     1146.67     1211.23     20.25 o 
   5  -4   2        0.96       -0.72      3.57 o 
   6  -4   2       74.45       69.61      9.86 o 
   7  -4   2       50.28       62.13     10.09 o 
  -8  -3   2        4.14        1.82      7.40 o 
  -7  -3   2       54.87       43.70      9.14 o 
  -6  -3   2      324.71      311.51     14.86 o 
  -5  -3   2      686.51      674.84     20.32 o 
  -4  -3   2      331.51      312.25      7.04 o 
  -3  -3   2       25.01       24.18      3.78 o 
  -2  -3   2       10.46       18.95      3.13 o 
  -1  -3   2      508.13      464.38     10.39 o 
   0  -3   2     6737.40     7188.86     68.11 o 
   1  -3   2       65.62       78.55      3.41 o 
   2  -3   2        1.25        0.45      1.27 o 
   3  -3   2      365.27      389.75      9.36 o 
   4  -3   2      505.10      524.68      8.57 o 
   5  -3   2      727.87      700.44     23.19 o 
   6  -3   2      305.66      309.70     16.12 o 
   7  -3   2      124.28      111.31     10.88 o 
  -8  -2   2       43.12       38.29     10.18 o 
  -7  -2   2        2.12       -5.63      5.68 o 
  -6  -2   2      127.24      134.53     11.05 o 
  -5  -2   2       52.42       52.59      4.07 o 
  -4  -2   2     2004.12     1982.33     24.80 o 
  -3  -2   2       72.47       96.20      3.57 o 
  -2  -2   2     1204.36     1256.52     14.91 o 
  -1  -2   2      474.74      525.00     11.10 o 
   0  -2   2      907.11      931.81      9.19 o 
   1  -2   2      999.76      967.18     13.11 o 
   2  -2   2     1038.80     1014.71     14.79 o 
   3  -2   2      571.87      525.51      7.55 o 
   4  -2   2        5.32        5.89      1.75 o 
   5  -2   2      423.40      400.98     16.24 o 
   6  -2   2      202.98      180.36     11.84 o 
   7  -2   2       15.32       13.18      5.86 o 
  -8  -1   2      125.25      135.92     14.74 o 
  -7  -1   2      139.23      122.12     11.51 o 
  -6  -1   2      296.22      277.59      9.38 o 
  -5  -1   2      294.60      268.34      8.44 o 
  -4  -1   2      299.27      261.21     14.24 o 
  -3  -1   2       80.34       70.58      3.52 o 
  -2  -1   2     1259.73     1329.27     16.16 o 
  -1  -1   2    17364.17    17415.60    170.70 o 
   0  -1   2       71.13       65.57      3.30 o 
   1  -1   2      727.70      672.60     12.15 o 
   2  -1   2      191.29      184.95      3.49 o 
   3  -1   2      139.15      157.36      3.94 o 
   4  -1   2       80.02      104.29      4.83 o 
   5  -1   2      125.34      114.64      7.35 o 
   6  -1   2       20.33       16.37      5.11 o 
   7  -1   2      120.37      129.04     10.63 o 
   8  -1   2      226.43      223.90     14.90 o 
  -7   0   2        2.21       -3.28      2.63 o 
  -6   0   2       13.90        9.55      6.20 o 
  -5   0   2      900.47      924.46     17.22 o 
  -4   0   2     2789.24     2812.18     34.19 o 
  -3   0   2        1.46        1.90      1.66 o 
  -2   0   2      212.61      224.21      5.60 o 
  -1   0   2     7939.80     8125.60     64.55 o 
   0   0   2      526.27      486.56      5.62 o 
   1   0   2        7.67        9.74      1.51 o 
   2   0   2     1087.68     1053.17     16.10 o 
   3   0   2     5619.64     5524.63     54.57 o 
   4   0   2     1757.12     1824.58     22.79 o 
   5   0   2      231.90      218.52      7.28 o 
   6   0   2        0.43        1.95      2.67 o 
   7   0   2       39.75       38.78      7.55 o 
   8   0   2      302.34      300.37     16.77 o 
  -7   1   2      220.18      214.24      9.83 o 
  -6   1   2       29.43       35.77      4.93 o 
  -5   1   2      301.88      312.20      9.97 o 
  -4   1   2       52.38       40.04      5.47 o 
  -3   1   2      218.35      185.54      6.28 o 
  -2   1   2      110.37       87.85      3.95 o 
  -1   1   2     9271.94     9122.89    126.03 o 
   0   1   2     6482.25     6353.84     60.68 o 
   1   1   2      116.22      120.32      4.84 o 
   2   1   2     8059.44     8502.34     80.31 o 
   3   1   2      347.26      344.39      6.86 o 
   4   1   2     1337.76     1310.75     19.09 o 
   5   1   2      253.30      235.47      7.32 o 
   6   1   2       96.00      105.03     16.74 o 
   7   1   2      188.20      183.43     14.40 o 
   8   1   2      298.36      320.56     16.65 o 
  -7   2   2       16.67       15.61      4.66 o 
  -6   2   2        0.56       -0.48      2.93 o 
  -5   2   2      986.01     1015.08     19.52 o 
  -4   2   2     1756.62     1756.90     32.57 o 
  -3   2   2       82.57       80.65      4.62 o 
  -2   2   2      889.01      910.96     14.32 o 
  -1   2   2      307.09      359.51      7.27 o 
   0   2   2      248.91      237.93      4.77 o 
   1   2   2      103.44       98.50      4.70 o 
   2   2   2     1363.21     1349.39     16.33 o 
   3   2   2      846.70      865.41     12.61 o 
   4   2   2     5026.14     5372.06     55.15 o 
   5   2   2        8.91        5.83      5.02 o 
   6   2   2        7.91        6.70      3.40 o 
   7   2   2      392.09      371.27     11.28 o 
   8   2   2      209.57      247.33     14.13 o 
  -7   3   2       70.11       80.38     11.12 o 
  -6   3   2       25.00       26.42      4.72 o 
  -5   3   2       84.89       80.81      6.14 o 
  -4   3   2       96.30       96.53      5.76 o 
  -3   3   2      961.77      978.88     16.88 o 
  -2   3   2      447.83      417.50      5.95 o 
  -1   3   2      760.42      683.74     11.46 o 
   0   3   2       43.50       37.14      2.21 o 
   1   3   2      262.95      259.91      8.29 o 
   2   3   2       28.48       30.16      3.04 o 
   3   3   2       18.60       15.49      2.14 o 
   4   3   2      177.48      200.62      7.83 o 
   5   3   2      519.40      506.17     11.62 o 
   6   3   2       23.24       22.79      3.72 o 
   7   3   2      603.27      615.19     14.35 o 
   8   3   2      154.05      155.45     12.47 o 
  -6   4   2       48.92       50.73      6.04 o 
  -5   4   2     1273.13     1323.11     32.34 o 
  -4   4   2      242.93      240.85      8.81 o 
  -3   4   2       81.47       75.79      4.87 o 
  -2   4   2      868.82      914.54     12.62 o 
  -1   4   2     1572.19     1631.48     32.42 o 
   0   4   2      169.48      185.27      5.01 o 
   1   4   2      755.25      758.40     17.15 o 
   2   4   2        8.93        4.53      2.05 o 
   3   4   2     1129.15     1128.05     16.13 o 
   4   4   2      537.96      541.74     10.67 o 
   5   4   2      161.11      153.07      5.94 o 
   6   4   2     1907.02     1925.20     27.01 o 
   7   4   2      212.59      192.43     11.82 o 
   8   4   2      216.26      218.64     13.95 o 
  -6   5   2       44.95       47.77      9.46 o 
  -5   5   2      296.91      308.97     11.10 o 
  -4   5   2      209.03      206.39     10.52 o 
  -3   5   2       66.74       53.07      7.62 o 
  -2   5   2      891.58      891.59     24.57 o 
  -1   5   2     3043.52     3111.60     54.75 o 
   0   5   2      256.71      247.32      6.37 o 
   1   5   2      599.88      586.96     15.61 o 
   2   5   2       15.66        9.76      2.55 o 
   3   5   2      126.96      116.79      4.71 o 
   4   5   2     1647.68     1690.02     23.88 o 
   5   5   2     1501.87     1584.64     22.76 o 
   6   5   2      562.33      545.99     18.45 o 
   7   5   2      191.05      196.80     12.19 o 
   8   5   2       48.94       56.97      9.34 o 
  -5   6   2      511.33      492.66     22.57 o 
  -4   6   2      180.23      185.89     12.96 o 
  -3   6   2       89.22       73.65      8.24 o 
  -2   6   2      507.65      502.13     18.66 o 
  -1   6   2       36.63       37.68      5.84 o 
   0   6   2       25.12       20.90      2.70 o 
   1   6   2      857.24      874.87     21.56 o 
   2   6   2     1675.68     1709.85     33.01 o 
   3   6   2     1056.43     1038.46     16.57 o 
   4   6   2      590.27      554.49     11.47 o 
   5   6   2      491.57      489.40     17.08 o 
   6   6   2        8.52        4.44      4.37 o 
   7   6   2      330.24      328.12     15.74 o 
   8   6   2      464.68      429.18     19.72 o 
  -5   7   2      101.56      118.50     11.94 o 
  -4   7   2       17.73       11.26      5.81 o 
  -3   7   2       41.27       28.85      6.80 o 
  -2   7   2      947.37      939.24     27.89 o 
  -1   7   2     1134.78     1170.35     30.20 o 
   0   7   2      338.35      337.45      8.75 o 
   1   7   2       76.63       78.58      4.09 o 
   2   7   2        0.40       -0.16      2.40 o 
   3   7   2      109.70      122.55      7.13 o 
   4   7   2      971.06      967.08     25.09 o 
   5   7   2      177.43      181.22     10.91 o 
   6   7   2      149.43      137.33     10.30 o 
   7   7   2      307.91      325.58     16.37 o 
   8   7   2       18.53       31.47      8.50 o 
  -4   8   2        1.59       -1.77      4.63 o 
  -3   8   2       34.34        9.62      5.51 o 
  -2   8   2       22.17       22.92      6.47 o 
  -1   8   2        6.35        0.12      3.29 o 
   0   8   2       19.09       18.85      3.28 o 
   1   8   2      377.52      395.63     15.53 o 
   2   8   2       10.13       12.47      4.16 o 
   3   8   2      893.52      871.59     24.17 o 
   4   8   2      408.69      380.33     15.82 o 
   5   8   2      446.36      443.26     17.59 o 
   6   8   2        6.46       -0.75      4.20 o 
   7   8   2      548.74      566.11     22.26 o 
  -3   9   2        8.25        1.01      4.95 o 
  -2   9   2      309.53      330.29     17.52 o 
   0   9   2      137.24      135.06      9.33 o 
   1   9   2       29.68       27.68      6.05 o 
   2   9   2      189.16      200.47     11.96 o 
   3   9   2      178.31      180.96     11.44 o 
   4   9   2      209.34      212.41     12.61 o 
   5   9   2       27.13       27.00      6.50 o 
   6   9   2        0.52        2.55      4.48 o 
   7   9   2       40.58       35.79      8.17 o 
  -1  10   2        2.62        2.64      2.76 o 
   0  10   2       22.65       21.02      3.88 o 
   2  10   2      153.31      155.67     11.37 o 
   3  10   2      240.39      262.18     14.43 o 
   4  10   2      291.00      279.17     15.13 o 
   5  10   2      102.31      104.91      9.97 o 
   6  10   2       45.41       34.08      7.34 o 
   2  11   2       30.30       36.82      7.90 o 
   3  11   2      157.78      171.57     12.71 o 
   4  11   2      139.20      168.40     12.66 o 
   5  11   2        1.88       -2.64      4.76 o 
  -3 -11   3       13.18       11.05      5.95 o 
  -1 -11   3       66.75       87.74     10.60 o 
   0 -11   3       66.28       65.36      9.51 o 
  -5 -10   3      166.78      165.45     12.57 o 
  -4 -10   3       19.22        9.49      5.70 o 
  -3 -10   3       72.53       82.58      9.35 o 
  -2 -10   3       48.82       55.87      7.80 o 
   0 -10   3       16.13       15.68      5.63 o 
   1 -10   3       76.67       86.10      9.09 o 
  -6  -9   3       28.93       21.05      7.85 o 
  -5  -9   3      720.62      699.74     24.06 o 
  -4  -9   3       38.25       52.67      7.97 o 
  -3  -9   3      440.13      420.67     16.58 o 
  -2  -9   3       27.60       27.26      5.95 o 
  -1  -9   3        4.36        0.84      3.62 o 
   0  -9   3      134.60      122.78      9.53 o 
   1  -9   3      346.00      339.15     15.86 o 
   2  -9   3      115.24      101.40      6.62 o 
   3  -9   3      284.32      270.15     15.91 o 
  -6  -8   3        3.07       -1.29      5.65 o 
  -5  -8   3      146.99      167.93     11.82 o 
  -4  -8   3       10.50        8.22      4.77 o 
  -3  -8   3       28.12       24.67      5.53 o 
  -2  -8   3     1557.83     1686.43     34.22 o 
  -1  -8   3     1596.95     1560.36     31.21 o 
   0  -8   3      198.70      198.04     11.31 o 
   1  -8   3        0.50        1.23      2.14 o 
   2  -8   3       68.50       67.25      5.39 o 
   3  -8   3        2.99        1.89      3.71 o 
   4  -8   3     1057.71     1193.90     35.93 o 
  -7  -7   3       76.69       58.70     10.42 o 
  -6  -7   3      212.29      189.37     13.13 o 
  -5  -7   3     1470.20     1455.59     34.88 o 
  -4  -7   3      240.05      223.54     11.98 o 
  -3  -7   3       85.31       85.38      7.40 o 
  -2  -7   3        9.03        7.26      3.62 o 
  -1  -7   3      849.17      882.22     20.67 o 
   0  -7   3     1524.36     1545.92     17.85 o 
   1  -7   3      373.14      390.22     14.01 o 
   2  -7   3        1.05        1.97      2.15 o 
   3  -7   3      430.79      423.38     12.24 o 
   4  -7   3      216.05      227.66     14.15 o 
   5  -7   3       27.94       27.12      7.29 o 
  -7  -6   3        4.67       -6.96      6.33 o 
  -6  -6   3       10.81       12.05      6.42 o 
  -5  -6   3        7.55       11.87      5.54 o 
  -4  -6   3      145.44      158.56     10.14 o 
  -3  -6   3       20.01       15.30      4.11 o 
  -2  -6   3     1201.49     1168.18     24.81 o 
  -1  -6   3     1555.39     1490.50     77.15 o 
   0  -6   3      321.80      296.96      6.12 o 
   1  -6   3       21.16       18.78      2.14 o 
   2  -6   3        4.65       -0.98      2.00 o 
   3  -6   3      184.21      175.89      7.68 o 
   4  -6   3      340.66      339.83     16.49 o 
   5  -6   3       66.61       55.74      9.09 o 
   6  -6   3        0.30       -3.67      4.35 o 
  -7  -5   3       26.01       17.00      7.97 o 
  -6  -5   3      507.68      485.66     19.29 o 
  -5  -5   3     1042.55     1040.88     27.30 o 
  -4  -5   3       73.27       67.37      7.76 o 
  -3  -5   3       58.32       56.01      6.43 o 
  -2  -5   3       58.50       64.01      5.44 o 
  -1  -5   3        6.35        5.11      1.58 o 
   0  -5   3      331.29      319.38      5.87 o 
   1  -5   3      638.10      634.03      8.94 o 
   2  -5   3      483.17      486.18     11.26 o 
   3  -5   3     1140.16     1134.61     19.89 o 
   4  -5   3       70.60       76.13      6.26 o 
   5  -5   3      426.73      370.57     17.84 o 
   6  -5   3       22.69       21.45      7.40 o 
  -7  -4   3       32.72       32.00      8.92 o 
  -6  -4   3       79.39       77.76     10.04 o 
  -5  -4   3      165.64      162.76     11.10 o 
  -4  -4   3        0.50       -2.22      3.83 o 
  -3  -4   3     1156.42     1176.17     25.06 o 
  -2  -4   3      508.77      485.66     13.38 o 
  -1  -4   3     3393.89     3545.48     53.92 o 
   0  -4   3     1031.29     1040.77     11.57 o 
   1  -4   3        6.59        5.72      1.13 o 
   2  -4   3        8.73        5.28      2.10 o 
   3  -4   3     2662.06     2645.28     40.95 o 
   4  -4   3     1004.60      995.36     19.43 o 
   5  -4   3        6.83        2.40      3.93 o 
   6  -4   3       45.76       48.47      8.73 o 
   7  -4   3       40.61       43.42      9.48 o 
  -7  -3   3      246.53      214.34     14.69 o 
  -6  -3   3      232.02      210.39     13.46 o 
  -5  -3   3      612.90      597.29     19.95 o 
  -4  -3   3       65.55       76.69      7.89 o 
  -3  -3   3      186.03      194.46      3.66 o 
  -2  -3   3        9.62       13.88      3.36 o 
  -1  -3   3      380.66      402.60      7.07 o 
   0  -3   3     8672.88     9520.88     73.39 o 
   1  -3   3      597.16      553.92      6.98 o 
   2  -3   3        0.76        4.07      7.51 o 
   3  -3   3     1237.36     1247.73     19.64 o 
   4  -3   3      548.16      560.12     12.77 o 
   5  -3   3      147.41      133.94     10.00 o 
   6  -3   3      154.51      146.98     11.40 o 
   7  -3   3      452.68      500.86     22.57 o 
  -7  -2   3       11.06        3.29      6.96 o 
  -6  -2   3      337.13      319.34     16.12 o 
  -5  -2   3        4.34        1.42      5.58 o 
  -4  -2   3      287.97      269.08      7.37 o 
  -3  -2   3       10.26       17.28      2.19 o 
  -2  -2   3      177.26      151.07      3.93 o 
  -1  -2   3       39.04       39.91      1.77 o 
   0  -2   3       38.40       26.18      1.60 o 
   1  -2   3     1425.38     1473.78     13.92 o 
   2  -2   3       10.27        7.03      1.85 o 
   3  -2   3      844.43      749.13      9.04 o 
   4  -2   3     1095.49     1112.44     13.24 o 
   5  -2   3       11.60       17.54      5.07 o 
   6  -2   3       72.99       77.48      8.24 o 
   7  -2   3       35.88       43.29      8.22 o 
  -7  -1   3        1.16       -4.44      5.60 o 
  -6  -1   3      758.40      751.57     24.83 o 
  -5  -1   3     1282.61     1238.67     29.41 o 
  -4  -1   3      221.86      233.41      7.24 o 
  -3  -1   3      386.40      400.56      8.57 o 
  -2  -1   3      635.34      697.78      9.30 o 
  -1  -1   3      201.77      205.23      3.84 o 
   0  -1   3     5827.04     6181.53     76.93 o 
   1  -1   3      523.57      503.66      6.82 o 
   2  -1   3      245.60      235.89      9.42 o 
   3  -1   3     3174.05     3235.44     28.35 o 
   4  -1   3       44.20       48.24      3.64 o 
   5  -1   3      230.53      234.08     11.94 o 
   6  -1   3      265.41      254.21     13.76 o 
   7  -1   3      258.14      281.97     15.65 o 
   8  -1   3      172.97      201.33     14.36 o 
  -7   0   3       50.30       55.43      9.88 o 
  -6   0   3       40.70       52.03      5.65 o 
  -5   0   3       17.93       19.42      3.79 o 
  -4   0   3       68.10       60.52      4.45 o 
  -3   0   3     1653.54     1718.52     20.04 o 
  -2   0   3      179.12      178.84      3.72 o 
  -1   0   3    13405.67    13643.20    105.10 o 
   0   0   3       90.91       85.44      3.17 o 
   1   0   3     6028.85     6214.69     87.02 o 
   2   0   3      191.20      220.62      3.79 o 
   3   0   3     1959.82     1810.28     20.79 o 
   4   0   3      419.66      392.78     14.02 o 
   5   0   3       91.07       94.70      5.05 o 
   6   0   3       33.63       33.90      6.24 o 
   7   0   3       56.04       50.17      8.18 o 
   8   0   3       77.15       84.16     10.81 o 
  -7   1   3        8.78       11.07      6.25 o 
  -6   1   3      295.47      298.13     10.74 o 
  -5   1   3      942.97      943.61     23.03 o 
  -4   1   3       22.92       20.19      3.56 o 
  -3   1   3       24.67       24.21      4.32 o 
  -2   1   3      987.35     1035.92     36.01 o 
  -1   1   3     1208.21     1178.57     10.08 o 
   0   1   3     7399.41     7361.35     57.31 o 
   1   1   3      638.14      604.53     13.94 o 
   2   1   3      115.30       87.76      5.21 o 
   3   1   3     3228.77     3502.16     36.79 o 
   4   1   3       87.89       81.30      3.87 o 
   5   1   3      233.64      241.34      7.25 o 
   6   1   3      290.04      270.61      8.76 o 
   7   1   3       71.43       79.23      8.29 o 
   8   1   3       34.01       35.41      7.54 o 
  -7   2   3       29.77       36.89      5.91 o 
  -6   2   3       33.03       35.87      5.87 o 
  -5   2   3      306.67      303.48     10.54 o 
  -4   2   3      410.55      422.62     21.44 o 
  -3   2   3      476.51      468.16     11.08 o 
  -2   2   3      435.40      451.80      9.85 o 
  -1   2   3     1569.14     1626.56     28.50 o 
   0   2   3     2306.69     2233.63     37.44 o 
   1   2   3     3635.54     3548.96     55.24 o 
   2   2   3     2779.66     2953.32     47.86 o 
   3   2   3     3877.12     3842.15     57.61 o 
   4   2   3        1.12        4.22      1.76 o 
   5   2   3      628.42      660.74     12.50 o 
   6   2   3      240.19      252.71      8.28 o 
   7   2   3       97.44       95.14      6.26 o 
   8   2   3       42.06       43.17      7.76 o 
  -6   3   3     1168.50     1167.80     23.76 o 
  -5   3   3      243.07      244.44     10.02 o 
  -4   3   3       87.33       81.90      5.79 o 
  -3   3   3      432.57      431.26     11.02 o 
  -2   3   3       15.04        9.10      2.31 o 
  -1   3   3       21.70       10.29      2.12 o 
   0   3   3      387.96      371.64      7.33 o 
   1   3   3      246.62      266.48      9.28 o 
   2   3   3      113.70       87.25      5.33 o 
   3   3   3     1516.14     1619.02     20.73 o 
   4   3   3        1.18        3.95      1.72 o 
   5   3   3        1.94        1.66      1.94 o 
   6   3   3      106.77      107.25      6.14 o 
   7   3   3      865.01      906.09     17.83 o 
  -6   4   3      137.68      140.16      8.40 o 
  -5   4   3        1.92        1.36      3.14 o 
  -4   4   3     1220.46     1241.77     22.50 o 
  -3   4   3      580.58      584.05     13.49 o 
  -2   4   3      568.29      572.87     12.38 o 
  -1   4   3     3758.02     3774.79     63.02 o 
   1   4   3      137.00      111.75      6.43 o 
   2   4   3      919.95      893.60     20.41 o 
   3   4   3     4065.64     4069.25     44.03 o 
   4   4   3      250.65      254.82      7.28 o 
   5   4   3      130.58      128.72      6.90 o 
   6   4   3      142.25      144.96     10.11 o 
   7   4   3        1.59       -2.62      3.26 o 
   8   4   3      106.19       90.49     10.47 o 
  -6   5   3       45.01       53.75     10.00 o 
  -5   5   3      370.97      398.14     19.57 o 
  -4   5   3       24.82       17.47      5.28 o 
  -3   5   3      145.27      143.77     10.44 o 
  -2   5   3       66.90       63.32      6.63 o 
  -1   5   3     3770.20     3874.60     66.32 o 
   0   5   3      173.36      155.49      5.42 o 
   1   5   3       68.76       52.28      4.84 o 
   2   5   3      400.46      345.10     12.10 o 
   3   5   3       26.70       14.59      2.50 o 
   4   5   3       33.91       31.56      3.39 o 
   5   5   3        2.45        2.53      2.15 o 
   6   5   3      149.13      141.69      6.52 o 
   7   5   3      235.97      223.26     12.52 o 
   8   5   3      726.99      743.17     24.78 o 
  -5   6   3       87.21       95.65     10.65 o 
  -4   6   3      143.81      153.77     12.22 o 
  -3   6   3      224.82      234.36     13.74 o 
  -2   6   3       86.19       73.58      7.73 o 
  -1   6   3      804.73      797.75     23.26 o 
   0   6   3      141.91      128.05      5.26 o 
   1   6   3      291.71      275.40     11.54 o 
   2   6   3     2046.86     2018.10     38.87 o 
   3   6   3      637.75      605.96     12.43 o 
   4   6   3      367.53      393.20      9.93 o 
   5   6   3       48.08       46.24      6.94 o 
   6   6   3        2.67        2.03      4.14 o 
   7   6   3       51.98       31.74      7.27 o 
   8   6   3       24.45        4.14      5.89 o 
  -4   7   3       36.87       24.83      7.27 o 
  -3   7   3      177.67      155.67     11.87 o 
  -2   7   3      351.03      326.12     16.07 o 
  -1   7   3     1837.79     1794.69     33.10 o 
   0   7   3      201.99      200.82      7.02 o 
   1   7   3       24.64       21.47      4.72 o 
   2   7   3     1904.67     1898.10     38.68 o 
   3   7   3      218.54      200.24      7.39 o 
   4   7   3       64.60       59.19      4.52 o 
   5   7   3       40.64       47.63      6.87 o 
   6   7   3      419.56      419.53     17.17 o 
   7   7   3      671.03      658.44     23.19 o 
   8   7   3      214.56      230.08     14.95 o 
  -4   8   3      153.58      161.86     13.85 o 
  -3   8   3        4.76       -2.10      4.25 o 
  -2   8   3      363.25      338.43     17.33 o 
  -1   8   3       79.98       76.77      6.10 o 
   0   8   3       70.16       70.74      4.68 o 
   1   8   3      390.52      349.64     15.02 o 
   2   8   3      431.79      463.23     16.96 o 
   3   8   3      898.63      980.54     31.46 o 
   4   8   3      270.82      251.53     13.06 o 
   5   8   3      141.37      127.28      9.84 o 
   6   8   3       14.46       16.80      5.33 o 
   7   8   3      178.11      172.18     12.61 o 
  -3   9   3       54.41       48.07      9.46 o 
  -1   9   3      776.04      765.35     16.81 o 
   0   9   3       99.38       88.12      5.60 o 
   1   9   3       55.23       60.85      8.27 o 
   2   9   3      296.33      316.35     14.90 o 
   3   9   3       31.42       33.01      6.68 o 
   4   9   3        4.38        0.51      3.79 o 
   5   9   3       42.22       42.84      7.45 o 
   6   9   3      103.97      104.06      9.97 o 
   7   9   3      303.83      294.89     16.70 o 
  -1  10   3      183.08      183.58      8.55 o 
   0  10   3      199.29      201.81      8.62 o 
   1  10   3      116.43      123.59     10.28 o 
   3  10   3       95.57      110.18     10.00 o 
   4  10   3      113.00      108.13     10.12 o 
   5  10   3        1.72        0.72      4.39 o 
   6  10   3        8.42        2.03      5.26 o 
   0  11   3        3.97       10.91      6.50 o 
   2  11   3      172.45      196.71     14.34 o 
   3  11   3       29.12       26.53      6.85 o 
   4  11   3        0.68        2.26      4.90 o 
   5  11   3       21.95       21.77      6.98 o 
  -2 -11   4        0.44        3.69      4.14 o 
  -1 -11   4      292.48      342.07     18.43 o 
  -4 -10   4      310.89      299.65     15.51 o 
  -3 -10   4       24.12       28.05      6.52 o 
  -1 -10   4      704.15      734.87     25.88 o 
   0 -10   4      310.16      315.41     16.58 o 
   1 -10   4        0.60        5.26      4.72 o 
  -5  -9   4       71.02       74.73     10.58 o 
  -4  -9   4      326.36      356.78     16.31 o 
  -3  -9   4        1.83       -1.31      4.07 o 
  -2  -9   4      579.58      601.71     19.13 o 
  -1  -9   4      511.12      511.10     20.13 o 
   0  -9   4       34.10       31.67      6.63 o 
   1  -9   4        0.54       -1.40      3.99 o 
   2  -9   4      306.38      288.84     15.46 o 
   3  -9   4      537.97      560.69     23.13 o 
  -6  -8   4       35.62       39.05      9.28 o 
  -5  -8   4       56.72       52.44      9.21 o 
  -4  -8   4       12.77        6.26      5.05 o 
  -3  -8   4      684.50      653.28     20.27 o 
  -2  -8   4        2.06       -1.19      3.60 o 
  -1  -8   4      295.55      284.80      9.00 o 
   0  -8   4      285.90      306.66     14.65 o 
   1  -8   4       30.25       35.16      6.75 o 
   2  -8   4      158.10      153.92      7.58 o 
   3  -8   4        4.30       -1.06      2.69 o 
   4  -8   4        4.51        1.33      4.42 o 
  -6  -7   4        7.24       -4.60      5.84 o 
  -5  -7   4      338.96      315.49     15.74 o 
  -4  -7   4      393.99      380.71     15.95 o 
  -3  -7   4        6.83        3.22      3.83 o 
  -2  -7   4      317.98      307.08     12.33 o 
  -1  -7   4      388.14      374.04      9.85 o 
   0  -7   4      866.08      863.39     24.55 o 
   1  -7   4      451.69      426.59     11.22 o 
   2  -7   4       13.26        9.78      3.05 o 
   3  -7   4      176.16      174.26      8.20 o 
   4  -7   4      362.66      368.58     18.17 o 
   5  -7   4        2.03        1.92      4.83 o 
  -7  -6   4      101.39      101.73     13.04 o 
  -6  -6   4      119.87      107.38     11.00 o 
  -5  -6   4      599.14      580.31     20.81 o 
  -4  -6   4       56.92       54.80      7.68 o 
  -3  -6   4      623.86      617.28     18.52 o 
  -2  -6   4       76.17       69.98      6.45 o 
  -1  -6   4     2903.81     2956.87     34.95 o 
   0  -6   4      195.25      182.89      5.90 o 
   1  -6   4     1139.87     1162.39     40.93 o 
   2  -6   4       60.22       55.48     14.75 o 
   3  -6   4      108.86      104.12      6.44 o 
   4  -6   4       15.93       11.52      4.91 o 
   5  -6   4      140.53      135.76     11.51 o 
   6  -6   4        7.95        6.36      5.65 o 
  -7  -5   4       21.96       12.92      8.27 o 
  -6  -5   4        7.06        1.26      6.12 o 
  -5  -5   4      617.41      585.59     20.53 o 
  -4  -5   4      401.67      373.74     15.21 o 
  -3  -5   4      686.98      726.65     19.74 o 
  -2  -5   4     1412.27     1427.23     28.06 o 
  -1  -5   4      450.99      466.81      7.18 o 
   0  -5   4      145.47      146.57      4.03 o 
   1  -5   4       75.40       70.83      2.96 o 
   2  -5   4      800.35      765.72     15.10 o 
   3  -5   4     1505.48     1492.77     24.33 o 
   4  -5   4      141.53      146.71      7.56 o 
   5  -5   4       43.00       42.47      8.24 o 
   6  -5   4       32.46       28.92      7.90 o 
  -7  -4   4      107.67      109.69     13.24 o 
  -6  -4   4      283.51      272.62     15.72 o 
  -5  -4   4      348.80      330.22     15.56 o 
  -4  -4   4        0.39       -5.51      4.32 o 
  -3  -4   4      275.24      269.79     11.45 o 
  -2  -4   4      837.11      834.76     19.30 o 
  -1  -4   4     5512.66     5764.88     47.25 o 
   0  -4   4      558.17      586.69      9.06 o 
   1  -4   4       27.90       19.57      3.63 o 
   2  -4   4      933.29      919.89     36.50 o 
   3  -4   4       39.78       36.97      7.93 o 
   4  -4   4     1028.05     1021.48     24.79 o 
   5  -4   4      354.57      323.55     16.14 o 
   6  -4   4       53.97       54.54      9.06 o 
   7  -4   4      356.41      433.66     22.01 o 
  -7  -3   4       55.09       43.78     10.02 o 
  -6  -3   4       20.12       13.25      7.03 o 
  -5  -3   4      675.53      698.39     22.78 o 
  -4  -3   4        2.25        9.01      5.30 o 
  -3  -3   4      136.57      104.49     15.39 o 
  -2  -3   4      856.29      860.67     23.76 o 
  -1  -3   4      644.44      767.85      9.31 o 
   0  -3   4        7.82        9.29      2.15 o 
   1  -3   4      738.22      758.87      8.95 o 
   2  -3   4      145.32      140.93      5.66 o 
   3  -3   4     1245.66     1211.98     19.88 o 
   4  -3   4     1439.75     1493.29     23.84 o 
   5  -3   4      680.72      700.92     26.44 o 
   6  -3   4        1.80       -0.66      4.14 o 
  -7  -2   4       45.78       27.52      8.95 o 
  -6  -2   4       77.04       82.51     10.98 o 
  -5  -2   4      542.23      519.90     19.67 o 
  -4  -2   4        0.70        2.85      5.21 o 
  -3  -2   4       10.52       10.49      1.47 o 
  -2  -2   4     1500.69     1544.53     16.65 o 
  -1  -2   4     1616.43     1667.54     31.97 o 
   0  -2   4      206.16      183.93      3.98 o 
   1  -2   4      978.30     1085.41     11.43 o 
   2  -2   4      131.33      147.46      6.84 o 
   3  -2   4      185.79      198.09      6.99 o 
   4  -2   4      138.35      124.20      6.20 o 
   5  -2   4      239.63      236.95     12.71 o 
   6  -2   4       38.20       37.30      7.64 o 
   7  -2   4      290.21      320.23     17.47 o 
  -7  -1   4       33.13       36.46      9.25 o 
  -6  -1   4      124.05      132.84     11.91 o 
  -5  -1   4     1066.05     1072.61     19.17 o 
  -4  -1   4       50.26       50.86      4.12 o 
  -3  -1   4       63.51       59.72      3.56 o 
  -2  -1   4     2168.14     2340.87     81.64 o 
  -1  -1   4      121.59      125.98      3.49 o 
   0  -1   4      158.31      149.51      4.05 o 
   1  -1   4     7228.23     7420.72     66.65 o 
   2  -1   4     1047.70     1051.23     16.27 o 
   3  -1   4     1606.70     1571.79     22.35 o 
   4  -1   4     1256.71     1194.50     21.24 o 
   5  -1   4      401.47      367.32     15.40 o 
   6  -1   4       53.50       60.08      8.59 o 
   7  -1   4      972.06      987.76     31.33 o 
   8  -1   4        3.25        0.26      4.83 o 
  -7   0   4       12.13        4.97      6.80 o 
  -6   0   4      245.18      258.14     15.54 o 
  -5   0   4       58.70       55.79      5.16 o 
  -4   0   4       87.44       74.80      5.01 o 
  -3   0   4      101.04      119.68      3.59 o 
  -2   0   4     1386.76     1275.86     16.69 o 
  -1   0   4     2885.43     2914.80     26.01 o 
   0   0   4       56.57       51.44      2.94 o 
   1   0   4      145.47      157.18      3.61 o 
   2   0   4       32.11       31.12      3.58 o 
   3   0   4     1282.35     1338.89     14.06 o 
   4   0   4        1.47       10.87      6.52 o 
   5   0   4       56.47       53.44      6.12 o 
   6   0   4       66.37       72.84      7.61 o 
   7   0   4      277.23      313.62     16.26 o 
   8   0   4       11.04       16.94      6.24 o 
  -7   1   4        9.01       14.93      7.50 o 
  -6   1   4      239.32      234.73      9.94 o 
  -5   1   4     1377.31     1378.03     23.93 o 
  -4   1   4      258.56      260.16      8.91 o 
  -3   1   4      216.08      226.68      7.61 o 
  -2   1   4     3727.91     4217.38     30.23 o 
  -1   1   4        0.84        0.19      1.00 o 
   0   1   4       28.56       31.91      2.08 o 
   1   1   4     1175.42     1208.42     18.03 o 
   2   1   4      398.58      357.90     11.49 o 
   3   1   4     3187.72     3394.23     36.17 o 
   4   1   4     1510.90     1545.74     20.15 o 
   5   1   4       92.01       79.94      4.53 o 
   6   1   4       31.33       27.45      6.14 o 
   7   1   4      509.71      541.41     21.04 o 
   8   1   4       66.53       62.30      9.62 o 
  -6   2   4      574.34      577.08     22.54 o 
  -5   2   4        0.58       -1.37      2.67 o 
  -4   2   4      130.31      122.20      6.54 o 
  -3   2   4      113.14       91.71      5.34 o 
  -2   2   4      276.55      236.80      7.38 o 
  -1   2   4     2759.21     2955.66     26.19 o 
   0   2   4     5571.93     5744.26     58.09 o 
   1   2   4       95.41      101.08      5.93 o 
   2   2   4      350.59      406.94     12.62 o 
   3   2   4     1329.42     1314.39     17.69 o 
   4   2   4      601.25      616.91     18.92 o 
   5   2   4        9.86       11.15      4.01 o 
   6   2   4     1182.96     1267.62     24.00 o 
   7   2   4      214.53      231.47     13.25 o 
   8   2   4        7.18        8.97      5.25 o 
  -6   3   4       32.85       42.21      5.93 o 
  -5   3   4      206.00      201.38      9.21 o 
  -4   3   4       45.06       41.70      7.13 o 
  -3   3   4      535.63      523.50     12.75 o 
  -2   3   4      619.14      560.62     12.28 o 
  -1   3   4      312.63      313.18      6.29 o 
   0   3   4      344.07      397.87     12.80 o 
   1   3   4      976.59      955.33     21.65 o 
   2   3   4      170.26      140.18      7.40 o 
   3   3   4     1431.21     1408.27     19.19 o 
   4   3   4       72.99       84.25      5.26 o 
   5   3   4     1360.98     1402.47     28.27 o 
   6   3   4      423.46      428.23     15.80 o 
   7   3   4      550.07      570.53     13.91 o 
   8   3   4       21.41       22.28      6.29 o 
  -6   4   4      316.04      332.10     12.81 o 
  -5   4   4       10.77       10.10      3.81 o 
  -4   4   4     1157.72     1204.80     22.69 o 
  -3   4   4      311.98      295.58      9.89 o 
  -2   4   4      333.99      327.42      9.57 o 
  -1   4   4      816.97      806.20     13.80 o 
   0   4   4      722.51      684.25     18.83 o 
   1   4   4      564.41      519.55     15.53 o 
   2   4   4       39.67       43.21      4.58 o 
   3   4   4     2819.09     2824.95     49.78 o 
   4   4   4      262.25      246.52      7.39 o 
   5   4   4       37.41       39.72     11.06 o 
   6   4   4      291.39      288.89      9.20 o 
   7   4   4      352.78      369.38     11.18 o 
  -5   5   4      372.95      375.51     13.14 o 
  -4   5   4       13.76        9.68      3.71 o 
  -3   5   4      164.48      181.73     13.53 o 
  -2   5   4        0.62       -0.73      2.92 o 
  -1   5   4       29.95       31.22      7.62 o 
   0   5   4       34.43       27.68      5.49 o 
   1   5   4      417.27      394.06     13.94 o 
   2   5   4      277.85      237.21     10.51 o 
   3   5   4      397.06      376.85     13.66 o 
   4   5   4        1.96        1.25      1.83 o 
   5   5   4      567.61      594.64     13.00 o 
   6   5   4        7.63        4.73      2.91 o 
   7   5   4      415.90      447.72     17.40 o 
   8   5   4        0.54       -6.92      5.00 o 
  -5   6   4        0.68        1.36      5.11 o 
  -4   6   4       25.01       20.62      6.54 o 
  -3   6   4      524.86      525.90     21.35 o 
  -2   6   4     1838.37     1844.83     42.63 o 
  -1   6   4      905.72      917.79     16.56 o 
   0   6   4      731.96      700.58     13.55 o 
   1   6   4      424.71      382.95     14.62 o 
   2   6   4       99.55       87.08      6.89 o 
   3   6   4     1162.45     1151.58     27.52 o 
   4   6   4       78.07       81.10      4.90 o 
   5   6   4      261.78      272.98      8.90 o 
   6   6   4      884.51      939.87     25.79 o 
   7   6   4       59.50       52.86      7.97 o 
   8   6   4        0.82       -0.35      5.54 o 
  -4   7   4       29.23       43.68      8.76 o 
  -3   7   4        1.84       -1.14      4.20 o 
  -2   7   4       53.10       56.69      7.12 o 
  -1   7   4        2.13       -1.28      2.31 o 
   0   7   4      988.71     1020.89     17.92 o 
   1   7   4      663.46      671.69     21.18 o 
   2   7   4     2649.24     2627.49     50.62 o 
   3   7   4     1333.66     1408.43     32.68 o 
   4   7   4        2.55        1.87      2.34 o 
   5   7   4       24.64       22.01      5.44 o 
   6   7   4      363.82      355.15     16.02 o 
   7   7   4      323.46      327.35     16.10 o 
  -2   8   4       76.98       89.14      9.24 o 
  -1   8   4      359.77      335.01     12.30 o 
   0   8   4        4.78        2.92      2.48 o 
   1   8   4      938.99      921.93     26.93 o 
   2   8   4       53.43       52.30      7.27 o 
   3   8   4      923.03      937.54     26.28 o 
   4   8   4       26.96       20.65      3.73 o 
   5   8   4       23.67       22.50      5.75 o 
   6   8   4      545.71      538.64     20.60 o 
   7   8   4       48.64       41.95      8.36 o 
  -2   9   4       15.21       12.76      6.71 o 
  -1   9   4      125.38      129.88      7.15 o 
   0   9   4        4.73       -1.11      2.52 o 
   1   9   4      104.59       91.96      8.78 o 
   2   9   4      127.96      135.11     10.35 o 
   3   9   4      526.09      547.00     14.45 o 
   4   9   4       66.91       61.57      8.31 o 
   5   9   4        4.80        3.27      4.16 o 
   6   9   4      127.08      151.36     11.56 o 
   7   9   4      139.80      147.67     12.29 o 
  -1  10   4      148.01      147.33      8.03 o 
   0  10   4       33.63       29.03      7.29 o 
   1  10   4       63.68       70.57      9.76 o 
   2  10   4       70.51       84.67      9.01 o 
   3  10   4      375.72      418.36     19.32 o 
   4  10   4       30.84       27.50      6.71 o 
   5  10   4       42.26       49.87      8.31 o 
   6  10   4      176.44      178.60     13.32 o 
   3  11   4        7.41        2.73      5.58 o 
   4  11   4       27.73       31.89      7.59 o 
  -2 -10   5       31.52       34.10      7.29 o 
  -1 -10   5        4.39        2.64      4.39 o 
   0 -10   5      484.34      475.12     21.21 o 
   1 -10   5        0.34       -4.96      3.30 o 
  -5  -9   5       20.20        1.96      6.63 o 
  -4  -9   5       61.56       65.97      9.28 o 
  -3  -9   5      218.70      217.63     12.47 o 
  -2  -9   5       65.40       81.62      9.69 o 
  -1  -9   5      187.63      203.32     13.11 o 
   0  -9   5       78.19       67.00      9.42 o 
   1  -9   5      134.40      134.03     11.33 o 
   2  -9   5        0.27       -3.37      4.67 o 
  -5  -8   5       88.93       92.85     11.23 o 
  -4  -8   5        8.59        1.75      5.56 o 
  -3  -8   5       15.39       11.82      5.21 o 
  -2  -8   5       56.38       47.63      5.18 o 
  -1  -8   5      498.13      498.44     19.65 o 
   0  -8   5        1.18       -0.84      3.58 o 
   1  -8   5       34.47       42.39      7.62 o 
   2  -8   5       92.16       92.22      9.37 o 
   3  -8   5      761.94      775.04     18.83 o 
   4  -8   5       14.01        9.39      5.77 o 
  -6  -7   5       36.67       30.90      8.80 o 
  -5  -7   5       19.53        7.13      6.94 o 
  -4  -7   5       10.62        5.86      5.37 o 
  -3  -7   5      356.91      371.29     15.19 o 
  -2  -7   5      335.97      306.34     12.13 o 
  -1  -7   5     1890.55     1874.29     68.94 o 
   0  -7   5      299.81      321.04     15.14 o 
   1  -7   5        0.55       -2.87      3.48 o 
   2  -7   5       13.13       14.08      3.64 o 
   3  -7   5      490.17      501.87     14.30 o 
   4  -7   5      163.88      163.70     12.31 o 
   5  -7   5       17.28       15.30      6.77 o 
  -6  -6   5      302.77      278.90     16.70 o 
  -5  -6   5      523.24      514.01     20.35 o 
  -4  -6   5       43.76       46.35      7.85 o 
  -3  -6   5        2.73        1.84      4.28 o 
  -2  -6   5       58.45       64.30      5.15 o 
  -1  -6   5       28.43       22.86      3.51 o 
   0  -6   5      210.45      236.28     12.29 o 
   1  -6   5      237.04      228.05      8.01 o 
   2  -6   5     2042.96     2084.74     30.61 o 
   3  -6   5      390.18      386.07     11.94 o 
   4  -6   5        1.44        0.50      3.05 o 
   5  -6   5        0.60       -3.50      3.88 o 
  -7  -5   5       32.84       18.38      9.32 o 
  -6  -5   5        4.50        3.22      7.38 o 
  -5  -5   5       10.88       -0.63      5.86 o 
  -4  -5   5      232.00      239.57     13.10 o 
  -3  -5   5        6.34        2.12      4.58 o 
  -2  -5   5      752.71      741.33     14.20 o 
  -1  -5   5     1188.08     1135.11     17.64 o 
   0  -5   5       63.08       53.28      2.97 o 
   1  -5   5     1097.05     1090.87     18.38 o 
   2  -5   5      284.79      267.24      8.93 o 
   3  -5   5        5.72        4.07      3.05 o 
   4  -5   5       20.83       16.14      4.19 o 
   5  -5   5       49.32       51.46      8.99 o 
   6  -5   5       38.59       44.71      9.08 o 
  -7  -4   5      157.38      151.08     14.09 o 
  -6  -4   5      278.79      319.97     17.63 o 
  -5  -4   5      217.06      206.38     13.48 o 
  -4  -4   5      447.77      427.94     17.07 o 
  -3  -4   5        0.87        4.37      4.02 o 
  -2  -4   5      327.74      341.25      9.03 o 
  -1  -4   5      906.73      889.24     11.06 o 
   0  -4   5      239.10      221.47      5.02 o 
   1  -4   5       58.86       56.55      2.84 o 
   2  -4   5     1887.69     1887.18     26.99 o 
   3  -4   5     1290.09     1301.59     22.27 o 
   4  -4   5      976.32      995.27     19.81 o 
   5  -4   5       11.99        7.43      3.51 o 
   6  -4   5       88.22       86.50      9.76 o 
   7  -4   5      181.73      184.88     14.60 o 
  -7  -3   5       22.51       17.78      7.94 o 
  -6  -3   5        3.26       -1.63      6.84 o 
  -5  -3   5        1.14        1.29      5.79 o 
  -4  -3   5        4.20        6.45      2.67 o 
  -3  -3   5       14.25       11.08      8.53 o 
  -2  -3   5      164.01      157.95      4.14 o 
  -1  -3   5     3617.72     3831.59     33.51 o 
   0  -3   5      256.97      263.84      5.33 o 
   1  -3   5      263.19      246.73      6.11 o 
   2  -3   5      366.45      331.73      9.15 o 
   3  -3   5     2825.51     2849.26     83.84 o 
   4  -3   5      409.72      395.98     11.45 o 
   5  -3   5      655.59      690.18     16.13 o 
   6  -3   5        2.57       -2.80      3.43 o 
   7  -3   5        3.66        9.21      5.86 o 
  -7  -2   5       85.08       75.66     11.40 o 
  -6  -2   5      377.00      370.03     18.71 o 
  -5  -2   5      209.68      204.13     13.13 o 
  -4  -2   5       45.49       32.33      7.52 o 
  -3  -2   5        3.67        0.29      1.35 o 
  -2  -2   5        2.91        3.18      1.42 o 
  -1  -2   5     3041.66     3247.61     33.61 o 
   0  -2   5      523.12      523.61      7.82 o 
   1  -2   5     1791.00     2001.36     19.31 o 
   2  -2   5     1767.62     1771.35     25.23 o 
   3  -2   5       45.67       42.53      6.43 o 
   4  -2   5      142.75      130.76      6.56 o 
   5  -2   5       41.74       40.02      4.97 o 
   6  -2   5      531.37      541.95     21.72 o 
   7  -2   5      500.95      517.42     22.96 o 
  -7  -1   5       27.03       22.80      8.69 o 
  -6  -1   5       17.06       11.38      7.08 o 
  -5  -1   5       67.64       69.52      9.91 o 
  -4  -1   5      721.63      770.71     15.25 o 
  -3  -1   5       43.02       46.38      4.86 o 
  -2  -1   5     2086.35     2110.82     21.12 o 
  -1  -1   5       15.85        8.33      1.74 o 
   0  -1   5     1608.94     1649.63     17.01 o 
   1  -1   5      781.04      797.24     11.68 o 
   2  -1   5     1589.15     1617.54     31.95 o 
   3  -1   5      486.44      452.14     10.90 o 
   4  -1   5     1102.76     1119.93     19.36 o 
   5  -1   5      103.78      129.11      9.48 o 
   6  -1   5       74.21       78.02      8.46 o 
   7  -1   5       40.97       31.58      7.73 o 
   8  -1   5       50.11       54.28      9.93 o 
  -7   0   5       88.10      103.16     12.90 o 
  -6   0   5      282.64      278.20     16.68 o 
  -5   0   5      254.39      253.72      9.41 o 
  -4   0   5        1.08        5.86      6.21 o 
  -3   0   5      246.51      233.96      5.73 o 
  -2   0   5     1909.33     2023.11     20.69 o 
  -1   0   5     1269.03     1276.61     14.58 o 
   0   0   5      250.90      263.45      5.51 o 
   1   0   5        1.74        2.53      1.17 o 
   2   0   5     3174.83     3161.73     37.38 o 
   3   0   5      546.03      607.93      8.35 o 
   4   0   5      891.14      899.28     13.16 o 
   5   0   5        0.58        1.12      3.30 o 
   6   0   5       20.62       20.37      5.98 o 
   7   0   5      251.77      251.69     14.83 o 
   8   0   5      105.64      116.93     11.30 o 
  -6   1   5       14.58       22.88      4.84 o 
  -5   1   5      232.65      228.66      9.38 o 
  -4   1   5      301.24      276.28     24.22 o 
  -3   1   5      188.62      180.45      5.37 o 
  -2   1   5     2265.84     2271.29     18.80 o 
  -1   1   5     4745.69     5027.19     42.62 o 
   0   1   5      981.29      868.78     11.06 o 
   1   1   5     1019.21     1083.74     16.39 o 
   2   1   5     1850.69     1840.27     35.22 o 
   3   1   5     1342.24     1367.61     22.98 o 
   4   1   5     1126.50     1179.35     21.52 o 
   5   1   5       74.72       65.50      8.21 o 
   6   1   5       15.41        7.43      4.42 o 
   7   1   5      145.09      147.74     11.21 o 
   8   1   5       14.51       17.92      6.36 o 
  -6   2   5        0.75        3.44      3.66 o 
  -5   2   5      217.95      232.93      9.77 o 
  -4   2   5       75.19       72.52      5.69 o 
  -3   2   5      242.28      259.54     13.24 o 
  -2   2   5       42.01       53.93      3.16 o 
  -1   2   5      959.31      852.96     15.55 o 
   0   2   5      525.67      628.68     11.61 o 
   1   2   5     1163.58     1171.59     25.62 o 
   2   2   5     1240.30     1233.29     26.91 o 
   3   2   5      653.96      676.17     18.94 o 
   4   2   5       15.15       10.54      2.22 o 
   5   2   5      785.76      812.72     14.52 o 
   6   2   5      742.90      726.39     23.47 o 
   7   2   5      188.72      189.35     12.47 o 
   8   2   5       83.01       90.70      9.58 o 
  -6   3   5        0.89        1.88      3.46 o 
  -5   3   5      236.09      218.47      9.91 o 
  -4   3   5        8.58        5.95      5.12 o 
  -3   3   5      224.72      234.36     12.97 o 
  -2   3   5     1658.34     1702.21     19.46 o 
  -1   3   5      226.03      217.04      5.58 o 
   0   3   5      396.79      351.85     12.82 o 
   1   3   5       86.49       55.15      5.25 o 
   2   3   5     1157.40     1073.53     24.97 o 
   3   3   5        3.40        0.26      2.41 o 
   4   3   5      567.21      571.36     11.57 o 
   5   3   5        6.27        4.05      2.34 o 
   6   3   5        6.41        3.26      2.77 o 
   7   3   5      495.45      515.23     20.41 o 
   8   3   5        0.67       -4.67      3.51 o 
  -5   4   5      109.80      118.91      7.75 o 
  -4   4   5       53.11       50.46      5.93 o 
  -3   4   5        8.15        6.32      5.67 o 
  -2   4   5     1067.91     1010.01     14.48 o 
  -1   4   5       38.86       29.25      3.45 o 
   0   4   5      427.40      465.17     15.77 o 
   1   4   5       68.65       65.31      5.84 o 
   2   4   5     1877.04     2001.09     39.53 o 
   3   4   5       23.89       22.35      4.60 o 
   4   4   5        4.68        1.56      1.84 o 
   5   4   5        5.04        4.60      2.90 o 
   6   4   5      845.50      869.76     16.94 o 
   7   4   5      793.20      836.61     18.98 o 
   8   4   5        8.35       14.92      6.02 o 
  -5   5   5       84.94       99.59      7.77 o 
  -4   5   5       11.38        9.49      3.98 o 
  -3   5   5       12.25       10.72      4.88 o 
  -2   5   5     3631.54     3594.90     55.25 o 
  -1   5   5        5.00        1.67      2.06 o 
   0   5   5      333.78      336.56     14.01 o 
   1   5   5      421.45      363.81     14.25 o 
   2   5   5      479.80      449.90     15.81 o 
   3   5   5      486.18      493.83     16.79 o 
   4   5   5      908.85      931.81     16.78 o 
   5   5   5        5.35        3.18      2.53 o 
   6   5   5      233.52      226.17      8.50 o 
   7   5   5      206.36      202.45      8.57 o 
  -4   6   5       79.34       88.13     11.38 o 
  -3   6   5       13.01        9.16      3.49 o 
  -2   6   5      366.14      329.99     10.39 o 
  -1   6   5      189.73      169.56      8.86 o 
   0   6   5      692.82      689.89     22.03 o 
   1   6   5     1686.44     1679.19     37.31 o 
   2   6   5        4.73        0.63      3.34 o 
   3   6   5       57.21       47.74      6.80 o 
   4   6   5       81.44       81.90      5.15 o 
   5   6   5      205.12      212.15      8.12 o 
   6   6   5      615.43      650.39     15.12 o 
   7   6   5      364.83      425.25     17.64 o 
   8   6   5        0.39       -4.86      4.97 o 
  -3   7   5      171.05      182.01     11.43 o 
  -2   7   5      226.41      225.34      9.04 o 
  -1   7   5        0.29       -2.36      2.10 o 
   0   7   5     2324.77     2264.68     48.51 o 
   1   7   5      559.56      561.83     20.00 o 
   2   7   5      694.89      662.27     21.59 o 
   3   7   5      558.20      522.38     18.95 o 
   4   7   5      430.74      414.04     11.61 o 
   5   7   5        3.35        0.03      2.56 o 
   6   7   5       28.34       21.07      5.86 o 
   7   7   5      115.52      131.33     10.77 o 
   8   7   5        3.35       -3.72      4.74 o 
  -3   8   5       34.65       32.26      5.40 o 
  -2   8   5      393.57      390.56     12.75 o 
  -1   8   5      157.49      148.75      7.37 o 
   0   8   5      352.43      326.40     16.23 o 
   1   8   5      407.24      383.25     17.15 o 
   2   8   5       11.02       14.34      5.21 o 
   3   8   5        3.14        3.50      3.81 o 
   4   8   5       18.07       10.71      3.44 o 
   5   8   5       17.77        7.96      4.90 o 
   6   8   5      853.38      897.68     27.43 o 
   7   8   5      153.51      156.18     12.03 o 
  -2   9   5      255.71      269.31     10.87 o 
  -1   9   5       44.82       56.43      6.08 o 
   0   9   5        2.10       -0.40      4.14 o 
   1   9   5       21.78       21.54      6.22 o 
   2   9   5     1157.67     1138.15     32.56 o 
   3   9   5      481.02      535.88     21.04 o 
   4   9   5      197.14      190.09     12.33 o 
   5   9   5        8.47        2.97      4.70 o 
   6   9   5       88.61       74.19     10.12 o 
  -1  10   5        0.36       -1.48      3.00 o 
   0  10   5      239.49      232.21     15.32 o 
   1  10   5       36.62       47.88      8.78 o 
   2  10   5       13.65        9.56      5.23 o 
   4  10   5       52.85       55.53      8.78 o 
   5  10   5       15.26        6.85      5.39 o 
   3  11   5      172.49      188.30     14.65 o 
   4  11   5       43.16       34.57      8.08 o 
  -2 -10   6      164.02      184.19     13.73 o 
  -1 -10   6       19.24       17.38      6.82 o 
   0 -10   6        0.49       -4.14      4.44 o 
  -4  -9   6        3.79       -0.93      6.88 o 
  -3  -9   6        2.31       -0.07      3.85 o 
  -2  -9   6      308.60      319.39     17.00 o 
  -1  -9   6      667.89      699.46     25.70 o 
   0  -9   6       92.89       83.14     10.95 o 
   1  -9   6      175.45      143.80     12.24 o 
   2  -9   6       26.04       13.95      7.94 o 
  -5  -8   6      167.67      151.90     13.06 o 
  -4  -8   6        0.53        2.29      7.00 o 
  -3  -8   6      227.55      225.46      9.37 o 
  -2  -8   6      274.87      281.38     15.23 o 
  -1  -8   6      243.93      224.39     13.71 o 
   0  -8   6        2.86        1.10      4.34 o 
   1  -8   6      125.22      121.12     10.74 o 
   2  -8   6       97.68       96.28     10.21 o 
   3  -8   6      712.87      773.58     19.44 o 
  -5  -7   6        5.23       -1.84      6.24 o 
  -4  -7   6      375.09      386.14     13.04 o 
  -3  -7   6        6.41        1.16      3.24 o 
  -2  -7   6      346.84      357.28     10.79 o 
  -1  -7   6      435.49      435.48     18.27 o 
   0  -7   6      286.88      313.48     15.56 o 
   1  -7   6       67.87       89.26     10.21 o 
   2  -7   6       76.35       73.56      7.06 o 
   3  -7   6       57.74       52.64     12.63 o 
   4  -7   6       63.84       62.82      7.42 o 
  -6  -6   6       21.39       15.33      8.41 o 
  -5  -6   6      341.92      340.54     11.64 o 
  -4  -6   6        6.13       10.43      5.75 o 
  -3  -6   6      132.51      127.43      6.83 o 
  -2  -6   6      386.01      386.89     10.97 o 
  -1  -6   6      394.69      414.04     10.78 o 
   0  -6   6        8.08        3.55      4.63 o 
   1  -6   6       31.94       29.24      4.10 o 
   2  -6   6       28.87       21.35      5.25 o 
   3  -6   6       64.04       58.26      6.31 o 
   4  -6   6       92.64       94.51      7.38 o 
   5  -6   6      196.21      189.84     13.80 o 
  -6  -5   6      460.71      467.58     21.87 o 
  -5  -5   6        0.40       -4.74      6.35 o 
  -4  -5   6       29.18       23.92      4.20 o 
  -3  -5   6      106.98      103.02      6.17 o 
  -2  -5   6      695.71      709.23     14.57 o 
  -1  -5   6      390.88      398.16     10.19 o 
   0  -5   6      667.71      633.24     14.72 o 
   1  -5   6       96.13       81.53      5.12 o 
   2  -5   6      204.78      188.58      8.01 o 
   3  -5   6      701.67      665.48     16.07 o 
   4  -5   6      140.85      134.45      7.79 o 
   5  -5   6        8.81        1.87      3.71 o 
   6  -5   6      195.10      189.37     14.65 o 
  -6  -4   6      178.88      167.30     14.02 o 
  -5  -4   6      318.69      308.50     16.79 o 
  -4  -4   6      191.87      199.78      8.20 o 
  -3  -4   6      574.11      568.12     13.18 o 
  -2  -4   6      900.37      890.56     16.21 o 
  -1  -4   6      156.07      171.84      6.76 o 
   0  -4   6       66.17       65.45      3.41 o 
   1  -4   6      747.84      767.17     14.79 o 
   2  -4   6      780.10      780.55     15.97 o 
   3  -4   6     2243.26     2212.78     43.91 o 
   4  -4   6       57.63       55.76      6.13 o 
   5  -4   6       22.56       19.36      7.49 o 
   6  -4   6      112.21      114.13     11.12 o 
  -6  -3   6      488.18      474.35     21.87 o 
  -5  -3   6      245.49      224.15     14.53 o 
  -4  -3   6       60.47       44.07     10.16 o 
  -3  -3   6      441.06      452.05     11.32 o 
  -2  -3   6       68.10       73.90      7.27 o 
  -1  -3   6      925.95      916.73     12.03 o 
   0  -3   6       64.94       53.57      3.05 o 
   1  -3   6      147.37      142.90      4.22 o 
   2  -3   6        4.04        2.34      2.31 o 
   3  -3   6      844.06      864.86     27.28 o 
   4  -3   6       18.10       14.49      3.88 o 
   5  -3   6        3.98        1.26      3.04 o 
   6  -3   6     1234.70     1231.32     36.20 o 
   7  -3   6      200.79      235.99     16.19 o 
  -6  -2   6      121.82      125.39     12.54 o 
  -5  -2   6      217.35      229.29     14.30 o 
  -4  -2   6       30.17       29.36      7.85 o 
  -3  -2   6      173.64      180.11      7.02 o 
  -2  -2   6       18.32       14.48      3.48 o 
  -1  -2   6       32.34       29.84      2.67 o 
   0  -2   6      402.87      403.26     11.73 o 
   1  -2   6      104.14       77.56      3.20 o 
   2  -2   6     1175.42     1186.13     19.75 o 
   3  -2   6     1728.25     1723.15     26.30 o 
   4  -2   6        7.10       12.44      3.60 o 
   5  -2   6      329.98      310.35     10.67 o 
   6  -2   6      150.56      144.50     11.77 o 
   7  -2   6       11.56        9.41      5.89 o 
  -6  -1   6      109.93      117.82     12.20 o 
  -5  -1   6       88.14       81.29     10.72 o 
  -4  -1   6      208.25      205.79     13.41 o 
  -3  -1   6     1222.49     1240.58     15.60 o 
  -2  -1   6      123.02      115.31      4.34 o 
  -1  -1   6      182.47      167.51      4.94 o 
   0  -1   6      750.06      758.04     10.70 o 
   1  -1   6      804.46      821.93     10.84 o 
   2  -1   6       45.94       49.45      4.23 o 
   3  -1   6       36.63       64.26      5.11 o 
   4  -1   6       13.61       12.76      3.33 o 
   5  -1   6      135.81      142.23     10.28 o 
   6  -1   6     1233.75     1214.15     34.01 o 
   7  -1   6      100.29       90.68      9.90 o 
  -6   0   6      380.44      425.91     20.97 o 
  -5   0   6      153.50      145.62     12.12 o 
  -4   0   6      229.47      232.37      6.51 o 
  -3   0   6      206.84      196.73     10.66 o 
  -2   0   6       16.44       11.71      3.95 o 
  -1   0   6        9.21        3.06      1.74 o 
   0   0   6       45.18       48.35      3.02 o 
   1   0   6      302.84      315.46      6.31 o 
   2   0   6     3739.49     3869.28     45.31 o 
   3   0   6     2013.67     2013.30     28.33 o 
   4   0   6      200.08      198.71     11.10 o 
   5   0   6      167.60      153.12     10.42 o 
   6   0   6      126.15      124.60     10.30 o 
   7   0   6      136.03      106.00     10.54 o 
   8   0   6       21.28       31.74      8.08 o 
  -6   1   6       56.33       80.45     11.58 o 
  -5   1   6       25.64       24.51      4.26 o 
  -4   1   6        6.97        1.83      2.22 o 
  -3   1   6      466.24      447.95      8.83 o 
  -2   1   6     2079.71     2134.10     28.08 o 
  -1   1   6     2399.24     2353.61     23.82 o 
   0   1   6      395.62      361.85      7.11 o 
   1   1   6        7.72        3.75      2.01 o 
   2   1   6      521.05      515.63     16.30 o 
   3   1   6     1117.60     1082.71     26.63 o 
   4   1   6        5.64        4.99      1.83 o 
   5   1   6     1492.91     1519.83     36.25 o 
   6   1   6      491.69      490.65     19.67 o 
   7   1   6       80.55       80.38      8.90 o 
   8   1   6        7.52        8.08      5.53 o 
  -6   2   6      142.31      151.84     13.27 o 
  -5   2   6       70.06       62.57      6.14 o 
  -4   2   6      219.13      223.13      7.09 o 
  -3   2   6       51.06       54.92      5.81 o 
  -2   2   6       11.22        7.47      3.20 o 
  -1   2   6      239.89      225.15      7.61 o 
   0   2   6      114.66      131.25      6.57 o 
   1   2   6        2.39       -0.17      2.08 o 
   2   2   6     2423.89     2324.18     44.12 o 
   3   2   6      458.26      408.53     15.00 o 
   4   2   6      535.50      546.53     11.06 o 
   5   2   6       35.34       37.57      3.90 o 
   6   2   6      302.67      319.85     15.70 o 
   7   2   6      103.76       85.33      9.01 o 
   8   2   6       91.27      101.05     10.37 o 
  -5   3   6      144.44      134.80     11.94 o 
  -4   3   6      198.12      200.98      7.10 o 
  -3   3   6      187.64      177.60      6.21 o 
  -2   3   6      335.46      352.19      8.07 o 
  -1   3   6     1300.83     1268.09     20.63 o 
   0   3   6      120.44      128.05      8.34 o 
   1   3   6       69.04       79.61      6.56 o 
   2   3   6     3517.08     3712.44     63.93 o 
   3   3   6      316.07      287.69     12.68 o 
   4   3   6       42.83       36.01      4.63 o 
   5   3   6      657.67      692.51     13.94 o 
   6   3   6      758.20      780.92     25.14 o 
   7   3   6       56.78       55.90      9.14 o 
   8   3   6       18.37       23.06      6.85 o 
  -5   4   6       16.53       18.77      5.27 o 
  -4   4   6       64.35       70.58      9.16 o 
  -3   4   6        2.28        1.20      2.24 o 
  -2   4   6       79.02       69.80      4.16 o 
  -1   4   6       20.07       18.97      5.14 o 
   0   4   6        8.17        7.78      3.64 o 
   1   4   6       21.41        9.90      3.76 o 
   2   4   6     1319.79     1212.03     29.22 o 
   3   4   6      374.95      387.03     15.13 o 
   4   4   6      428.06      388.62     10.07 o 
   5   4   6       26.00       25.95      4.64 o 
   6   4   6      831.21      886.14     17.52 o 
   7   4   6      235.60      225.83     13.66 o 
   8   4   6      176.05      186.89     13.41 o 
  -4   5   6       18.08       11.50      3.24 o 
  -3   5   6      207.68      211.76      7.35 o 
  -2   5   6       50.34       58.84      8.80 o 
  -1   5   6      352.73      346.27     15.82 o 
   0   5   6      340.63      338.49     14.83 o 
   1   5   6      102.96       92.01      7.66 o 
   2   5   6      219.19      181.26     10.49 o 
   3   5   6       16.60       25.02      5.68 o 
   4   5   6       40.50       38.11      4.23 o 
   5   5   6      517.39      531.83     12.90 o 
   6   5   6       47.17       50.93      5.31 o 
   7   5   6       10.44        0.09      3.16 o 
  -4   6   6      119.62      144.17      8.45 o 
  -3   6   6       17.85       16.09      4.03 o 
  -2   6   6      182.49      158.90     20.42 o 
  -1   6   6      749.06      717.24     24.46 o 
   0   6   6       21.15       18.34      5.82 o 
   1   6   6     1467.53     1409.32     34.50 o 
   2   6   6     1369.83     1301.64     32.56 o 
   3   6   6       68.65       68.19      7.43 o 
   4   6   6       73.62       66.66      8.11 o 
   5   6   6       20.43       12.29      4.32 o 
   6   6   6       56.71       59.59      5.74 o 
   7   6   6       69.11       73.60      8.49 o 
  -3   7   6      112.00      113.55      7.32 o 
  -2   7   6      538.14      531.67     14.44 o 
  -1   7   6      280.50      276.45     15.49 o 
   0   7   6       10.88        5.81      4.39 o 
   1   7   6      112.87       96.85      9.08 o 
   2   7   6      546.14      516.19     19.85 o 
   3   7   6       38.90       41.35      7.22 o 
   4   7   6      186.53      175.26      7.73 o 
   5   7   6     1003.27      987.60     27.33 o 
   6   7   6      324.06      352.01     11.60 o 
   7   7   6        0.74        4.65      5.21 o 
  -2   8   6       49.67       42.30      5.73 o 
  -1   8   6       10.88       11.21      5.47 o 
   0   8   6        1.02       -4.35      3.23 o 
   1   8   6      429.36      412.92     18.78 o 
   2   8   6     3265.85     3386.63     66.48 o 
   3   8   6        3.47        5.77      4.62 o 
   4   8   6        7.61        1.63      2.93 o 
   5   8   6       25.15       22.09      5.09 o 
   6   8   6      272.43      284.35     15.28 o 
   7   8   6      143.22      145.08     11.91 o 
  -1   9   6       77.92       68.91     10.49 o 
   0   9   6      188.55      184.72     13.62 o 
   1   9   6       14.97       13.46      5.93 o 
   2   9   6      100.07      102.45     10.05 o 
   3   9   6       32.60       34.36      8.11 o 
   4   9   6      224.09      246.84     10.38 o 
   5   9   6      440.61      464.56     19.97 o 
   6   9   6       58.55       47.42      8.66 o 
   0  10   6        1.24        1.40      5.19 o 
   1  10   6      341.14      370.01     19.78 o 
   2  10   6       41.33       45.79      8.85 o 
   3  10   6        7.82        4.35      5.23 o 
   4  10   6      337.63      362.32     18.81 o 
   5  10   6        6.53        3.97      5.33 o 
  -3  -9   7       12.77        9.91      5.21 o 
  -2  -9   7       16.07       20.39      6.75 o 
  -1  -9   7      111.86      139.10     12.17 o 
   0  -9   7      115.76      115.14     11.30 o 
   1  -9   7       38.48       41.51      9.16 o 
  -4  -8   7        7.29        5.19      3.78 o 
  -3  -8   7       54.03       53.88      6.14 o 
  -2  -8   7      752.08      706.21     25.72 o 
  -1  -8   7      139.93      170.83     12.69 o 
   0  -8   7      196.47      191.90     13.57 o 
   1  -8   7        1.64       -5.98      4.42 o 
   2  -8   7      303.02      319.64     18.08 o 
   3  -8   7       30.04       30.06      9.95 o 
  -5  -7   7       30.49       30.91      7.26 o 
  -4  -7   7        2.07        3.07      5.32 o 
  -3  -7   7       30.81       29.20      8.13 o 
  -2  -7   7       21.95       22.19      6.26 o 
  -1  -7   7       71.52       85.75     10.39 o 
   0  -7   7        4.40        2.43      4.63 o 
   1  -7   7      590.71      599.67     23.12 o 
   2  -7   7      399.61      409.09     19.64 o 
   3  -7   7      183.93      180.78      9.50 o 
   4  -7   7       20.11       10.48      6.84 o 
  -5  -6   7       21.83       19.15      8.92 o 
  -4  -6   7        0.31       -0.44      2.87 o 
  -3  -6   7       43.79       41.30      5.30 o 
  -2  -6   7     1547.93     1604.50     25.44 o 
  -1  -6   7      150.44      144.75     10.82 o 
   0  -6   7      494.99      496.61     19.88 o 
   1  -6   7       92.97       77.32      9.97 o 
   2  -6   7       10.26        4.83      3.18 o 
   3  -6   7      119.58      120.99     10.13 o 
   4  -6   7      137.41      120.01      8.47 o 
   5  -6   7       61.75       63.71      7.63 o 
  -6  -5   7      431.81      441.09     22.00 o 
  -5  -5   7      554.17      524.95     22.36 o 
  -4  -5   7       66.47       75.53     10.68 o 
  -3  -5   7       45.08       38.42      5.70 o 
  -2  -5   7      147.26      149.44      7.49 o 
  -1  -5   7      109.01      108.47      6.40 o 
   0  -5   7       46.14       45.81      7.75 o 
   1  -5   7      807.70      776.83     23.89 o 
   2  -5   7      460.07      437.45     12.49 o 
   3  -5   7      124.01      107.17      6.89 o 
   4  -5   7       10.99        8.25      3.90 o 
   5  -5   7       41.01       31.67      5.83 o 
   6  -5   7      167.42      174.24     14.44 o 
  -6  -4   7       69.74       55.10     11.24 o 
  -5  -4   7       19.92       11.70      7.99 o 
  -4  -4   7       17.19       14.81      4.09 o 
  -3  -4   7      162.23      155.48      7.62 o 
  -2  -4   7     1930.74     1991.25     28.25 o 
  -1  -4   7       24.20       25.21      4.14 o 
   0  -4   7      624.07      618.92     12.92 o 
   1  -4   7      531.59      533.24     12.68 o 
   2  -4   7      817.40      776.66     16.63 o 
   3  -4   7        0.75       -3.58      3.90 o 
   4  -4   7      280.57      274.36     10.61 o 
   5  -4   7       90.85       81.25      7.58 o 
   6  -4   7       55.95       39.66      9.06 o 
  -6  -3   7      188.88      176.20     14.90 o 
  -5  -3   7      360.59      371.34     18.88 o 
  -4  -3   7      142.31      154.61     12.15 o 
  -3  -3   7        1.91        4.28      3.14 o 
  -2  -3   7      266.31      239.26      8.65 o 
  -1  -3   7       87.46       93.82      4.18 o 
   0  -3   7      288.29      310.83     10.06 o 
   1  -3   7      162.68      152.20      6.68 o 
   2  -3   7      405.62      381.53     11.01 o 
   3  -3   7        8.29       11.48      4.90 o 
   4  -3   7       37.05       31.92      5.22 o 
   5  -3   7       12.98       16.10      4.38 o 
   6  -3   7      100.56      130.25     11.72 o 
   7  -3   7       93.66      116.09     12.00 o 
  -6  -2   7        0.28       -4.90      5.53 o 
  -5  -2   7      103.79      113.04     11.24 o 
  -4  -2   7       19.32       20.74      7.26 o 
  -3  -2   7      750.26      782.13     15.58 o 
  -2  -2   7     1195.98     1259.68     16.13 o 
  -1  -2   7       18.43       18.03      3.49 o 
   0  -2   7      232.86      234.57      6.02 o 
   1  -2   7      969.88      962.22     12.64 o 
   2  -2   7      759.19      775.50     16.03 o 
   3  -2   7      892.66      896.96     18.06 o 
   4  -2   7     1085.27     1074.43     20.92 o 
   5  -2   7      251.63      238.59      9.76 o 
   6  -2   7      116.94      111.12     10.74 o 
   7  -2   7      347.17      362.48     19.69 o 
  -6  -1   7      338.74      376.78     19.99 o 
  -5  -1   7        1.16        7.64      6.54 o 
  -4  -1   7      129.32      122.19     11.31 o 
  -3  -1   7       27.21       25.10      4.20 o 
  -2  -1   7      244.67      238.14      6.55 o 
  -1  -1   7       69.05       64.07      3.87 o 
   0  -1   7     1073.37     1110.52     14.42 o 
   1  -1   7      946.63      948.97     12.62 o 
   2  -1   7       53.00       62.51     11.82 o 
   3  -1   7       61.42       72.04      5.54 o 
   4  -1   7      164.85      143.44      7.31 o 
   5  -1   7        0.59       -1.78      2.89 o 
   6  -1   7      664.64      676.29     25.06 o 
   7  -1   7      338.58      339.45     18.57 o 
  -6   0   7       27.48       31.93      9.35 o 
  -5   0   7      141.80      132.73     12.19 o 
  -4   0   7      169.69      169.93      8.14 o 
  -3   0   7      981.28      999.28     18.82 o 
  -2   0   7     2221.20     2321.56     29.45 o 
  -1   0   7      793.87      788.33     12.03 o 
   0   0   7      241.12      242.31      6.22 o 
   1   0   7      870.14      814.84     13.15 o 
   2   0   7      327.23      331.78      9.78 o 
   3   0   7      138.87      119.26      6.39 o 
   4   0   7      364.31      370.59     15.88 o 
   5   0   7        1.23        1.15      3.51 o 
   6   0   7       76.51       58.26      9.02 o 
   7   0   7       37.01       27.49      7.36 o 
   8   0   7       83.58       93.74     12.36 o 
  -5   1   7       10.11        3.03      6.07 o 
  -4   1   7      421.85      424.76      9.66 o 
  -3   1   7      198.47      202.69      8.45 o 
  -2   1   7      417.61      407.48     11.19 o 
  -1   1   7        8.06        4.49      2.08 o 
   0   1   7     1770.43     1829.42     20.43 o 
   1   1   7      520.40      542.48     12.28 o 
   2   1   7      363.13      350.46     14.23 o 
   3   1   7      157.27      147.12      9.55 o 
   4   1   7       11.30       12.69      4.44 o 
   5   1   7       58.06       52.19      7.99 o 
   6   1   7      664.39      696.10     24.78 o 
   7   1   7      253.29      253.35     15.42 o 
   8   1   7        9.06        0.42      5.25 o 
  -5   2   7       50.33       51.34      5.10 o 
  -4   2   7      162.09      151.44      6.16 o 
  -3   2   7      393.00      394.18      9.12 o 
  -2   2   7      601.08      624.73     14.46 o 
  -1   2   7        3.35       -0.23      2.27 o 
   0   2   7      361.68      375.94     12.07 o 
   1   2   7      555.64      543.43     17.87 o 
   2   2   7      213.41      215.25     11.12 o 
   3   2   7      337.29      331.30     14.23 o 
   4   2   7      217.68      214.14      6.91 o 
   5   2   7       51.73       57.46      8.15 o 
   6   2   7       39.34       35.55      7.61 o 
   7   2   7        2.81       -1.85      4.11 o 
   8   2   7        7.64        7.45      5.60 o 
  -5   3   7       19.59       18.87      4.05 o 
  -4   3   7      131.99      134.39      6.18 o 
  -3   3   7      511.35      521.27     11.01 o 
  -2   3   7       97.06       85.54      5.92 o 
  -1   3   7       20.41       18.26      3.52 o 
   0   3   7     1225.16     1126.70     28.48 o 
   1   3   7      958.70      900.07     24.67 o 
   2   3   7        1.09       -0.07      2.75 o 
   3   3   7      856.08      841.55     24.29 o 
   4   3   7       18.12       16.17      4.97 o 
   5   3   7      660.53      703.78     14.39 o 
   6   3   7     1971.42     2020.08     46.74 o 
   7   3   7      220.90      236.35     14.60 o 
   8   3   7        9.66       14.30      6.75 o 
  -4   4   7       43.69       43.88      4.53 o 
  -3   4   7      667.83      680.63     22.70 o 
  -2   4   7       18.33       13.74      3.69 o 
  -1   4   7        5.22        7.13      4.06 o 
   0   4   7       13.64       14.65      4.60 o 
   1   4   7      162.67      162.81     10.18 o 
   2   4   7     1138.61     1118.29     29.06 o 
   3   4   7      303.18      269.87     13.27 o 
   4   4   7       67.34       68.58      7.31 o 
   5   4   7       13.04        5.44      6.88 o 
   6   4   7      271.69      280.00     15.14 o 
   7   4   7        1.39       -1.33      4.21 o 
   8   4   7        1.64       -2.96      4.25 o 
  -4   5   7        5.48        6.09      3.00 o 
  -3   5   7      337.48      344.26      9.64 o 
  -2   5   7      287.94      297.83     16.17 o 
  -1   5   7       25.81       18.73      5.91 o 
   0   5   7      552.89      578.04     20.95 o 
   1   5   7        9.52       10.00      4.44 o 
   2   5   7        4.92        5.91      4.07 o 
   3   5   7       43.36       36.75      6.61 o 
   4   5   7       14.74       14.11      5.14 o 
   5   5   7        2.94       -1.99      2.31 o 
   6   5   7     1137.13     1180.44     21.76 o 
   7   5   7       21.31       26.63      6.99 o 
   8   5   7       67.09       85.22     11.47 o 
  -3   6   7      514.03      566.87     15.66 o 
  -2   6   7       13.99       18.44      4.04 o 
  -1   6   7       86.51       80.47      8.76 o 
   0   6   7      551.04      535.92     20.83 o 
   1   6   7       77.86       71.62      7.82 o 
   2   6   7     1113.35     1031.13     29.43 o 
   3   6   7      608.40      576.60     21.07 o 
   4   6   7       33.06       35.58      6.87 o 
   5   6   7       76.81       62.86      8.33 o 
   6   6   7      181.25      195.74      8.63 o 
   7   6   7        0.45       -3.25      2.79 o 
  -3   7   7      131.52      135.14      8.28 o 
  -2   7   7       57.27       42.56      9.34 o 
  -1   7   7       80.74       88.63     11.07 o 
   0   7   7      236.77      224.79     14.06 o 
   1   7   7       22.00       24.36      6.31 o 
   2   7   7       55.28       47.26      8.04 o 
   3   7   7       29.75       23.69      6.77 o 
   4   7   7      120.66      107.41      9.98 o 
   5   7   7      399.92      417.14     12.70 o 
   6   7   7      308.81      327.97     11.58 o 
   7   7   7       39.37       30.32      7.31 o 
  -2   8   7        0.35       -0.35      4.98 o 
  -1   8   7        8.88        6.21      5.61 o 
   0   8   7        3.03        9.56      5.49 o 
   1   8   7      282.69      269.70     15.58 o 
   2   8   7      355.98      382.85     18.50 o 
   3   8   7      399.13      409.50     19.15 o 
   4   8   7        9.85       13.01      5.67 o 
   5   8   7      265.46      264.23     10.62 o 
   6   8   7      143.28      142.16     11.59 o 
  -1   9   7      140.33      137.66     12.76 o 
   0   9   7       72.21       74.52     10.84 o 
   1   9   7       25.96       22.96      7.08 o 
   2   9   7      167.67      193.13     14.11 o 
   3   9   7       26.43       25.63      7.52 o 
   4   9   7      193.31      181.15     13.22 o 
   5   9   7      360.12      419.46     19.53 o 
   6   9   7      393.90      411.49     19.60 o 
   1  10   7        9.36       10.51      5.72 o 
   2  10   7      373.65      378.00     20.41 o 
   3  10   7       29.63       37.12      8.92 o 
   4  10   7       12.67        6.05      5.77 o 
  -1  -9   8        3.69       -0.07      5.30 o 
   0  -9   8        8.19        7.24      6.54 o 
  -3  -8   8      156.67      172.02     13.22 o 
  -2  -8   8      279.47      272.11     16.49 o 
  -1  -8   8      324.95      359.50     18.97 o 
   0  -8   8      143.87      144.94     12.59 o 
   1  -8   8        0.33       -3.09      5.40 o 
   2  -8   8       51.48       60.08     11.23 o 
  -4  -7   8      110.06      113.06     10.37 o 
  -3  -7   8       67.47       59.80     12.09 o 
  -2  -7   8        9.06        7.33      5.81 o 
  -1  -7   8        1.98       -1.54      4.51 o 
   0  -7   8        0.53        3.08      5.16 o 
   1  -7   8        1.82        0.68      5.49 o 
   2  -7   8      829.01      885.30     30.81 o 
   3  -7   8      345.08      363.70     20.39 o 
  -4  -6   8       30.01       20.55      8.41 o 
  -3  -6   8       42.50       44.05      6.03 o 
  -2  -6   8       14.65       15.37      5.95 o 
  -1  -6   8      383.71      393.44     18.31 o 
   0  -6   8        3.89        2.12      5.46 o 
   1  -6   8        6.81        0.42      5.11 o 
   2  -6   8       44.48       37.98      9.04 o 
   3  -6   8        6.99        3.56      3.46 o 
   4  -6   8        4.38       -0.85      3.54 o 
  -5  -5   8       52.64       65.05     11.33 o 
  -4  -5   8      124.18      127.70     13.15 o 
  -3  -5   8      376.58      372.55     20.71 o 
  -2  -5   8        2.62        0.69      5.37 o 
  -1  -5   8       61.90       70.75      9.76 o 
   0  -5   8       37.25       21.79      6.82 o 
   1  -5   8       95.83      112.29     10.68 o 
   2  -5   8      773.38      777.67     17.73 o 
   3  -5   8       62.93       61.12      6.56 o 
   4  -5   8       79.70       73.52      7.43 o 
   5  -5   8       13.82       14.39      4.70 o 
  -5  -4   8       90.04       86.33     12.29 o 
  -4  -4   8        0.91       -2.80      6.05 o 
  -3  -4   8       14.04       13.59      4.23 o 
  -2  -4   8      279.64      278.00     11.08 o 
  -1  -4   8      276.18      275.91      9.61 o 
   0  -4   8        0.94        2.92      5.05 o 
   1  -4   8       51.50       46.81      5.25 o 
   2  -4   8      627.38      628.58     15.42 o 
   3  -4   8      171.86      161.84      8.22 o 
   4  -4   8       25.17       31.84      5.26 o 
   5  -4   8      693.82      671.55     18.09 o 
   6  -4   8       61.59       73.68      7.93 o 
  -5  -3   8       16.24       10.58      7.64 o 
  -4  -3   8      616.80      612.17     23.31 o 
  -3  -3   8      449.66      430.32     12.25 o 
  -2  -3   8      607.01      620.64     14.40 o 
  -1  -3   8       61.63       78.96      6.73 o 
   0  -3   8       92.74       93.37      4.46 o 
   1  -3   8      374.45      386.26     11.19 o 
   2  -3   8     2918.01     2794.77     50.98 o 
   3  -3   8      140.68      122.32      7.25 o 
   4  -3   8      217.15      207.32      9.37 o 
   5  -3   8       75.67       84.15      7.75 o 
   6  -3   8      105.14      122.70      8.10 o 
  -5  -2   8      110.55      113.53     13.31 o 
  -4  -2   8       82.49       90.89     11.47 o 
  -3  -2   8      234.19      234.95     14.02 o 
  -2  -2   8     1075.93     1132.99     20.09 o 
  -1  -2   8     1077.83     1081.35     26.42 o 
   0  -2   8       51.70       49.41      4.43 o 
   1  -2   8       46.64       36.37      5.17 o 
   2  -2   8      382.31      374.42     11.38 o 
   3  -2   8        3.82        6.53      4.17 o 
   4  -2   8      175.96      174.91      8.58 o 
   5  -2   8     1445.14     1429.78     26.58 o 
   6  -2   8       69.02       65.20     10.19 o 
  -5  -1   8       59.93       74.94     11.14 o 
  -4  -1   8       69.32       69.92     10.21 o 
  -3  -1   8        0.55        1.73      5.46 o 
  -2  -1   8      236.94      221.76      6.81 o 
  -1  -1   8      424.94      448.11     15.73 o 
   0  -1   8       38.47       32.96      6.90 o 
   1  -1   8     1204.72     1254.84     16.00 o 
   2  -1   8      552.34      508.24     13.10 o 
   3  -1   8       22.58       20.21      4.12 o 
   4  -1   8      307.29      283.04     10.46 o 
   5  -1   8       23.04       25.32      6.70 o 
   6  -1   8       87.67       86.41      9.63 o 
   7  -1   8        1.23        1.71      4.76 o 
  -5   0   8        3.78        0.68      5.72 o 
  -4   0   8       32.36       35.41      8.39 o 
  -3   0   8      734.88      756.95     16.80 o 
  -2   0   8      815.12      828.06     16.82 o 
  -1   0   8     1538.31     1642.48     20.08 o 
   0   0   8      567.81      579.72     10.47 o 
   1   0   8      134.94      133.13      4.96 o 
   2   0   8      143.13      137.69      9.24 o 
   3   0   8      394.12      364.77     11.33 o 
   4   0   8      280.55      277.43     14.29 o 
   5   0   8      572.28      597.85     22.49 o 
   6   0   8      162.10      155.99     12.24 o 
   7   0   8        9.37        5.58      5.42 o 
  -5   1   8      403.49      408.74     20.55 o 
  -4   1   8       29.85       28.18     10.97 o 
  -3   1   8       29.38       32.29      4.99 o 
  -2   1   8      101.37      102.70      6.22 o 
  -1   1   8      136.97      129.67      5.23 o 
   0   1   8        3.08        1.70      1.98 o 
   1   1   8     2844.10     2823.24     37.04 o 
   2   1   8     1028.08      956.00     18.44 o 
   3   1   8        9.95        6.89      4.13 o 
   4   1   8       20.07       23.13      6.26 o 
   5   1   8        1.19        4.21      3.92 o 
   6   1   8      190.35      183.72     12.99 o 
   7   1   8       84.16       81.22     11.38 o 
  -5   2   8        0.77       -5.46      5.00 o 
  -4   2   8        3.74        1.02      3.28 o 
  -3   2   8      220.39      216.16      9.39 o 
  -2   2   8     2040.23     2073.02     37.03 o 
  -1   2   8      269.24      261.91      9.20 o 
   0   2   8        2.57       -0.59      5.38 o 
   1   2   8      250.66      234.43     12.17 o 
   2   2   8      722.81      729.20     22.66 o 
   3   2   8       21.98       22.59      5.67 o 
   4   2   8      568.57      580.19     21.14 o 
   5   2   8      793.80      796.87     26.23 o 
   6   2   8        7.02        2.17      5.11 o 
   7   2   8       27.66       20.79      6.75 o 
   8   2   8        7.30        0.17      5.35 o 
  -4   3   8       35.52       38.28      5.96 o 
  -3   3   8       13.32        6.63      3.54 o 
  -2   3   8       97.31       98.14      6.40 o 
  -1   3   8       26.72       25.61      4.35 o 
   0   3   8      168.32      132.33      9.60 o 
   1   3   8     2237.10     2300.32     47.77 o 
   2   3   8      583.28      573.11     20.14 o 
   3   3   8       43.19       38.08      6.71 o 
   4   3   8      114.97      111.63      9.32 o 
   5   3   8      390.34      400.63     18.17 o 
   6   3   8      255.73      252.46     15.21 o 
   7   3   8      190.83      210.09     14.58 o 
   8   3   8       20.81       25.20      7.61 o 
  -4   4   8       14.85       13.65      3.64 o 
  -3   4   8       54.27       70.96      7.15 o 
  -2   4   8      371.76      383.26     12.61 o 
  -1   4   8       43.26       43.84      7.73 o 
   0   4   8      378.96      373.09     16.58 o 
   1   4   8      337.60      324.60     15.33 o 
   2   4   8      114.86      121.42      9.46 o 
   3   4   8        7.46        2.59      3.62 o 
   4   4   8      329.92      323.99     15.70 o 
   5   4   8      399.06      407.85     12.05 o 
   6   4   8       68.33       63.96      9.53 o 
   7   4   8        8.29        2.89      5.84 o 
  -3   5   8      279.37      281.68     11.92 o 
  -2   5   8      144.87      150.60     12.27 o 
  -1   5   8       16.98       20.02      6.03 o 
   0   5   8      459.82      420.37     18.36 o 
   1   5   8     1016.34      983.70     29.11 o 
   2   5   8       28.39       35.44      6.96 o 
   3   5   8       27.92       26.11      6.14 o 
   4   5   8       32.25       29.41      6.80 o 
   5   5   8        1.07       -1.74      2.40 o 
   6   5   8      361.58      345.45     17.78 o 
   7   5   8      189.06      186.22     13.95 o 
  -3   6   8      164.01      173.93     14.67 o 
  -2   6   8      237.47      243.87     15.91 o 
  -1   6   8        2.54       -1.15      3.72 o 
   0   6   8       25.97       26.75      6.71 o 
   1   6   8      136.11      106.75      9.79 o 
   2   6   8       42.26       41.09      7.64 o 
   3   6   8       39.49       35.18      7.19 o 
   4   6   8      567.56      573.42     22.14 o 
   5   6   8      236.18      244.93      9.60 o 
   6   6   8        0.49       -0.24      2.91 o 
   7   6   8        1.32       -5.33      3.95 o 
  -2   7   8       89.58       71.59     11.19 o 
  -1   7   8      170.36      152.91     12.80 o 
   0   7   8      588.66      581.55     24.04 o 
   1   7   8     1650.78     1661.08     42.73 o 
   2   7   8       66.29       63.86      9.46 o 
   3   7   8        1.50        0.44      4.14 o 
   4   7   8        6.78        1.99      4.34 o 
   5   7   8        7.45        2.26      3.30 o 
   6   7   8      132.56      151.65      8.36 o 
   7   7   8       44.33       59.05      9.72 o 
  -1   8   8        1.59       -3.20      4.72 o 
   0   8   8       13.78        7.76      6.33 o 
   1   8   8      210.58      221.02     14.76 o 
   2   8   8       98.27       96.43     10.23 o 
   3   8   8      141.93      129.60     11.37 o 
   4   8   8      224.61      227.96     14.85 o 
   5   8   8      483.10      510.21     15.29 o 
   6   8   8      145.44      143.45      9.02 o 
   0   9   8       89.92      106.71     11.61 o 
   1   9   8      563.61      534.03     24.17 o 
   2   9   8        3.19        2.40      5.14 o 
   3   9   8       12.11        4.53      5.51 o 
   4   9   8       95.34       93.02     10.54 o 
   5   9   8        4.33        3.75      3.89 o 
  -1  -8   9        3.69        3.50      5.58 o 
   0  -8   9      489.61      467.65     23.03 o 
   1  -8   9      519.12      536.84     25.42 o 
  -3  -7   9      439.08      458.19     21.31 o 
  -2  -7   9       60.57       92.83     12.26 o 
  -1  -7   9       83.84      106.29     12.78 o 
   0  -7   9       69.13       56.90     10.33 o 
   1  -7   9        5.09       -4.32      6.15 o 
   2  -7   9       40.27       53.30     11.16 o 
   3  -7   9      257.34      288.51     19.60 o 
  -4  -6   9       29.60       17.63      8.46 o 
  -3  -6   9       79.91       66.48      7.14 o 
  -2  -6   9        3.65        0.86      4.93 o 
  -1  -6   9        5.77        3.76      5.47 o 
   0  -6   9      252.45      273.42     16.49 o 
   1  -6   9      140.46      148.66     12.97 o 
   2  -6   9        1.08        1.01      6.12 o 
   3  -6   9       35.61       29.48      9.84 o 
   4  -6   9       79.55       97.85      9.16 o 
  -4  -5   9       80.09       79.98     12.10 o 
  -3  -5   9      644.09      696.34     22.00 o 
  -2  -5   9      251.26      260.54     15.18 o 
  -1  -5   9       24.63       21.80      7.33 o 
   0  -5   9      218.74      184.00     13.45 o 
   1  -5   9      160.69      149.80     12.99 o 
   2  -5   9       34.71       32.37      8.80 o 
   3  -5   9      206.60      220.06     10.19 o 
   4  -5   9       30.93       25.16      5.71 o 
   5  -5   9       17.47       22.78      5.76 o 
  -4  -4   9       11.37        9.14      7.43 o 
  -3  -4   9      195.47      202.61      9.41 o 
  -2  -4   9       28.20       19.15      4.69 o 
  -1  -4   9       15.42        5.72      5.40 o 
   0  -4   9      444.32      446.14     19.57 o 
   1  -4   9      116.70      106.61     10.68 o 
   2  -4   9       68.18       59.96      6.42 o 
   3  -4   9        5.62        1.88      3.28 o 
   4  -4   9       38.60       37.32     13.70 o 
   5  -4   9       63.29       86.73      8.46 o 
  -5  -3   9        4.18       -0.84      6.84 o 
  -4  -3   9      125.86      154.75     13.27 o 
  -3  -3   9      107.08      146.04     12.08 o 
  -2  -3   9      146.71      154.53      7.99 o 
  -1  -3   9        4.11        0.77      3.41 o 
   0  -3   9       40.45       39.73      8.62 o 
   1  -3   9      268.43      248.99      9.50 o 
   2  -3   9      485.15      541.94     14.59 o 
   3  -3   9      375.25      370.78     12.45 o 
   4  -3   9       33.33       23.49      5.03 o 
   5  -3   9       48.90       61.14      7.05 o 
   6  -3   9      115.93      124.44      8.51 o 
  -5  -2   9        8.75       22.24      8.52 o 
  -4  -2   9        1.98       -2.85      5.93 o 
  -3  -2   9      338.71      349.57     17.12 o 
  -2  -2   9       34.03       27.93      4.72 o 
  -1  -2   9       58.34       62.14      6.08 o 
   0  -2   9      194.92      188.07      7.59 o 
   1  -2   9       65.83       50.70      6.64 o 
   2  -2   9       67.79       67.63     10.95 o 
   3  -2   9        5.13        4.02      3.43 o 
   4  -2   9      159.01      140.67      8.13 o 
   5  -2   9      323.34      332.23     12.42 o 
   6  -2   9      501.13      525.55     23.50 o 
  -5  -1   9        0.37        1.47      6.75 o 
  -4  -1   9      253.90      278.41     16.66 o 
  -3  -1   9      663.82      742.30     25.09 o 
  -2  -1   9       32.50       19.25      6.07 o 
  -1  -1   9      358.89      339.96      8.55 o 
   0  -1   9        6.31        4.77      2.49 o 
   1  -1   9        1.45       -1.12      2.81 o 
   2  -1   9      290.34      273.45     10.12 o 
   3  -1   9      530.89      535.87     14.64 o 
   4  -1   9       27.72       26.99      5.08 o 
   5  -1   9      207.71      175.73     12.78 o 
   6  -1   9       77.63       88.25     11.93 o 
   7  -1   9       71.13       78.09     11.66 o 
  -4   0   9       27.87       38.75      8.60 o 
  -3   0   9      127.92      130.72     11.26 o 
  -2   0   9        0.34       -3.15      2.54 o 
  -1   0   9      278.27      272.75      7.72 o 
   0   0   9     1729.18     1717.85     21.16 o 
   1   0   9     1037.26     1021.19     14.93 o 
   2   0   9      419.62      429.34     12.50 o 
   3   0   9       56.21       58.54      6.13 o 
   4   0   9       87.31       71.97      8.11 o 
   5   0   9      597.79      647.00     24.43 o 
   6   0   9      671.06      660.45     25.93 o 
   7   0   9        2.54       -3.46      4.76 o 
  -4   1   9      259.67      275.45     16.52 o 
  -3   1   9      517.63      538.12     27.10 o 
  -2   1   9        9.15        3.49      4.62 o 
  -1   1   9      345.44      319.05     10.40 o 
   0   1   9        9.98        5.81      2.51 o 
   1   1   9      309.59      268.36     10.46 o 
   2   1   9      817.44      786.34     24.43 o 
   3   1   9      222.81      221.66     12.94 o 
   4   1   9       11.42       11.73      4.95 o 
   5   1   9       29.78       26.68      7.13 o 
   6   1   9       50.71       57.18      9.70 o 
   7   1   9       36.02       39.50      9.11 o 
  -4   2   9       68.57       73.91     12.80 o 
  -3   2   9        5.43       -0.97      3.06 o 
  -2   2   9       81.44       88.03      8.83 o 
  -1   2   9      609.41      638.36     15.30 o 
   0   2   9      547.05      529.25     13.34 o 
   1   2   9      191.80      169.59     11.05 o 
   2   2   9      311.32      286.29     14.43 o 
   3   2   9      467.82      468.07     19.01 o 
   4   2   9        0.59        1.50      3.99 o 
   5   2   9      867.82      905.28     29.38 o 
   6   2   9      119.13      120.28     11.26 o 
   7   2   9        6.46        6.82      5.51 o 
  -4   3   9      328.11      348.07     17.43 o 
  -3   3   9      171.01      169.30      9.11 o 
  -2   3   9       43.20       46.43      9.08 o 
  -1   3   9        0.38        1.52      2.80 o 
   0   3   9        1.64       -1.77      3.18 o 
   1   3   9      667.22      670.55     23.05 o 
   2   3   9      518.57      468.37     18.90 o 
   3   3   9      349.96      328.12     15.93 o 
   4   3   9        7.83        4.42      4.34 o 
   5   3   9      266.47      255.01     15.25 o 
   6   3   9        1.50       -0.73      4.65 o 
   7   3   9        0.73       -0.87      5.19 o 
  -3   4   9        9.78        7.79      4.17 o 
  -2   4   9        2.57       -0.19      3.56 o 
  -1   4   9      706.86      639.20     23.92 o 
   0   4   9       16.80       14.13      5.51 o 
   1   4   9       68.79       68.96      9.09 o 
   2   4   9      124.14      128.40     10.35 o 
   3   4   9      130.54      117.56      9.93 o 
   4   4   9        6.52        6.57      4.74 o 
   5   4   9     2536.08     2649.26     57.82 o 
   6   4   9      155.19      151.30     12.52 o 
   7   4   9       14.08       14.11      7.31 o 
  -3   5   9       17.24       17.59      7.61 o 
  -2   5   9        0.94       -1.89      4.48 o 
  -1   5   9        5.43        3.36      5.04 o 
   0   5   9       15.82        8.06      5.00 o 
   1   5   9      912.09      928.73     29.32 o 
   2   5   9      977.47      975.64     30.04 o 
   3   5   9       19.63       19.34      5.88 o 
   4   5   9       26.98       31.14      7.26 o 
   5   5   9       30.98       28.10      6.40 o 
   6   5   9       16.22       21.82      7.24 o 
   7   5   9        4.43        1.40      5.44 o 
  -2   6   9       99.28      108.80     13.90 o 
  -1   6   9      108.66      113.80     11.38 o 
   0   6   9       23.87       25.30      6.98 o 
   1   6   9       34.41       27.12      6.98 o 
   2   6   9        0.77       -0.89      4.39 o 
   3   6   9      175.89      157.76     12.03 o 
   4   6   9       62.06       74.07     10.47 o 
   5   6   9      556.35      570.80     23.62 o 
   6   6   9      164.98      164.92     13.13 o 
   7   6   9       67.44       68.56     11.44 o 
  -1   7   9        3.44        8.22      6.57 o 
   0   7   9       48.07       47.40      8.97 o 
   1   7   9      575.22      610.96     25.16 o 
   2   7   9      477.71      513.32     22.57 o 
   3   7   9       21.68       26.39      7.33 o 
   4   7   9      161.93      171.92     13.01 o 
   5   7   9       27.35       29.83      5.06 o 
   6   7   9       25.75       29.51      5.12 o 
   0   8   9       45.04       49.33      9.83 o 
   1   8   9      380.07      408.74     21.19 o 
   2   8   9        7.43        7.12      5.18 o 
   3   8   9       72.89       55.66      9.76 o 
   4   8   9      316.98      312.01     17.98 o 
   5   8   9      635.25      693.61     18.56 o 
   2   9   9       73.13       76.03     12.03 o 
   3   9   9        3.40        3.29      5.44 o 
   4   9   9       31.17       37.33      8.80 o 
  -1  -7  10      110.78       97.64     13.45 o 
   0  -7  10        3.30       -5.00      6.31 o 
   1  -7  10      112.14      106.56     14.78 o 
  -2  -6  10        6.94       -1.77      5.46 o 
  -1  -6  10      234.72      208.62     15.47 o 
   0  -6  10       90.44       60.34     11.33 o 
   1  -6  10      299.69      318.38     19.23 o 
   2  -6  10      284.34      315.11     19.65 o 
   3  -6  10       31.31       22.78     10.05 o 
  -3  -5  10       10.02        5.52      4.88 o 
  -2  -5  10      214.68      218.17     15.09 o 
  -1  -5  10       29.73       17.57      7.48 o 
   0  -5  10       16.77       13.90      7.47 o 
   1  -5  10       71.73       51.57     10.30 o 
   2  -5  10        9.52        2.73      6.63 o 
   3  -5  10       16.20        8.50      4.41 o 
   4  -5  10      313.26      332.82     13.41 o 
  -3  -4  10      113.45      120.34     11.82 o 
  -2  -4  10       24.21       17.31      7.29 o 
  -1  -4  10      116.03       98.01     12.36 o 
   0  -4  10       75.57       82.69     11.38 o 
   1  -4  10     1267.94     1297.61     37.63 o 
   2  -4  10       97.24       70.16      7.12 o 
   3  -4  10       37.16       23.19     11.17 o 
   4  -4  10        5.75        0.42      3.60 o 
   5  -4  10        1.72       -1.56      4.00 o 
  -4  -3  10        2.67        4.77      6.98 o 
  -3  -3  10      835.40      918.80     29.01 o 
  -2  -3  10      287.56      303.13     19.72 o 
  -1  -3  10       77.89       78.28     10.75 o 
   0  -3  10        1.54       -1.78      5.63 o 
   1  -3  10      608.73      571.11     24.72 o 
   2  -3  10       83.48       69.54      7.02 o 
   3  -3  10       24.08       13.15      4.26 o 
   4  -3  10      424.84      429.76     43.59 o 
   5  -3  10      210.81      217.70     10.99 o 
  -4  -2  10        9.92       12.52      7.22 o 
  -3  -2  10        9.73       11.52      6.68 o 
  -2  -2  10       51.46       57.55      9.09 o 
  -1  -2  10        0.74        2.51      3.61 o 
   0  -2  10      418.73      426.42     12.56 o 
   1  -2  10     1024.30     1073.10     35.19 o 
   2  -2  10      156.40      154.64      8.16 o 
   3  -2  10        4.17        2.83      3.18 o 
   4  -2  10      159.45      146.76      8.80 o 
   5  -2  10        0.67       -1.52      3.33 o 
   6  -2  10       81.46       80.24     11.56 o 
  -4  -1  10       55.70       52.21     10.12 o 
  -3  -1  10      156.27      175.31     13.29 o 
  -2  -1  10      294.82      324.90     16.03 o 
  -1  -1  10      220.78      231.58      7.49 o 
   0  -1  10      191.07      214.25      6.98 o 
   1  -1  10        3.74        2.08      3.04 o 
   2  -1  10        4.93        1.51      3.17 o 
   3  -1  10       12.61       10.75      3.90 o 
   4  -1  10      496.46      501.06     15.15 o 
   5  -1  10      307.69      296.43     17.01 o 
   6  -1  10      105.16      105.72     11.14 o 
  -4   0  10        2.39        3.57      5.98 o 
  -3   0  10       14.57       18.76      6.87 o 
  -2   0  10       19.06       17.00      6.12 o 
  -1   0  10      283.20      269.02     16.59 o 
   0   0  10      642.90      675.35     12.57 o 
   1   0  10      162.98      163.81     10.40 o 
   2   0  10        0.53       -3.78      2.75 o 
   3   0  10       41.44       31.29      5.22 o 
   4   0  10        1.02       -2.24      3.83 o 
   5   0  10       31.92       21.56      7.10 o 
   6   0  10       68.60       43.03      9.53 o 
  -4   1  10      104.50      110.35     12.69 o 
  -3   1  10      530.89      587.66     23.29 o 
  -2   1  10       87.46       94.68      6.72 o 
  -1   1  10       20.03       15.98      4.06 o 
   0   1  10       72.13       77.96      6.82 o 
   1   1  10      258.01      265.30     10.15 o 
   2   1  10      446.74      453.19     18.92 o 
   3   1  10        0.60        0.26      3.88 o 
   4   1  10       11.70        1.38      4.28 o 
   5   1  10       80.87       90.09     11.49 o 
   6   1  10       50.80       49.20      9.63 o 
   7   1  10       20.94       11.93      7.12 o 
  -3   2  10      380.65      357.71     12.98 o 
  -2   2  10        1.77        2.19      3.93 o 
  -1   2  10        1.73        0.19      2.78 o 
   0   2  10      760.97      817.91     17.78 o 
   1   2  10     1455.34     1405.21     36.53 o 
   2   2  10       72.98       70.55      9.46 o 
   3   2  10      924.53      926.93     29.11 o 
   4   2  10       31.84       26.02      6.98 o 
   5   2  10        2.34       -6.05      4.44 o 
   6   2  10      198.81      200.56     14.85 o 
   7   2  10       29.21       18.55      7.52 o 
  -3   3  10      285.11      331.80     13.06 o 
  -2   3  10        2.77        1.66      3.55 o 
  -1   3  10       58.21       52.62      6.12 o 
   0   3  10      278.61      268.16     15.16 o 
   1   3  10        1.26       -4.72      3.67 o 
   2   3  10        2.72       -0.10      3.92 o 
   3   3  10      105.35       94.00      9.44 o 
   4   3  10      822.92      770.26     27.00 o 
   5   3  10      554.07      511.58     22.43 o 
   6   3  10       59.29       57.20      9.76 o 
   7   3  10       46.30       42.96      9.91 o 
  -2   4  10       23.66       30.67     10.65 o 
  -1   4  10       37.21       22.19      7.31 o 
   0   4  10      515.05      555.95     22.77 o 
   1   4  10      271.17      273.42     15.58 o 
   2   4  10       14.73        8.76      5.39 o 
   3   4  10       75.05       71.24      9.77 o 
   4   4  10        6.41        8.83      5.16 o 
   5   4  10       23.94       31.19      7.69 o 
   6   4  10      313.08      357.51     19.51 o 
   7   4  10       36.77       23.15      8.04 o 
  -2   5  10        1.28       -2.94      4.83 o 
  -1   5  10        0.27       -0.59      4.27 o 
   0   5  10      108.71      107.43     10.60 o 
   1   5  10       49.41       49.45      8.87 o 
   2   5  10       60.23       59.28      9.21 o 
   3   5  10      377.83      376.81     18.71 o 
   4   5  10      144.65      143.85     11.93 o 
   5   5  10      296.98      308.22     17.71 o 
   6   5  10       22.77        8.92      6.54 o 
  -1   6  10      158.04      144.92     13.06 o 
   0   6  10      452.34      432.03     21.40 o 
   1   6  10       79.63       82.95     11.31 o 
   2   6  10       11.01        8.62      5.65 o 
   3   6  10       41.06       26.53      7.47 o 
   4   6  10      149.99      157.55     12.97 o 
   5   6  10       59.84       88.63     11.61 o 
   6   6  10      114.98      104.41     13.08 o 
   0   7  10       53.94       51.36     10.04 o 
   1   7  10        1.71       -1.98      4.84 o 
   2   7  10       40.25       27.87      7.89 o 
   3   7  10      468.45      473.86     22.29 o 
   4   7  10      344.00      342.65     18.99 o 
   5   7  10      131.58      147.00     12.80 o 
   2   8  10       19.61       22.56      7.73 o 
   3   8  10        4.07        6.22      6.15 o 
   4   8  10        3.28       -3.15      5.30 o 
   0  -6  11       18.43       14.20      8.27 o 
   1  -6  11       11.64        1.91      7.13 o 
  -2  -5  11        8.78       -0.79      6.50 o 
  -1  -5  11      167.84      169.92     14.81 o 
   0  -5  11      115.71      118.87     12.83 o 
   1  -5  11       53.26       34.27     10.51 o 
   2  -5  11        4.44       -8.41      6.92 o 
   3  -5  11       43.77       31.70     10.16 o 
  -2  -4  11        0.67       -7.71      5.14 o 
  -1  -4  11        1.60       -2.97      5.96 o 
   0  -4  11       11.03        7.10      6.73 o 
   1  -4  11      148.29      146.06     13.85 o 
   2  -4  11      164.21      171.53     14.44 o 
   3  -4  11       35.17       33.49      6.13 o 
   4  -4  11       48.16       40.73      6.63 o 
  -3  -3  11        2.11        4.81      6.40 o 
  -1  -3  11      255.06      265.05     16.37 o 
   0  -3  11       70.39       82.18     12.01 o 
   1  -3  11      158.39      153.54     13.18 o 
   2  -3  11       44.33       21.25      8.77 o 
   3  -3  11      338.95      316.62     13.53 o 
   4  -3  11      145.31      131.72      8.81 o 
  -3  -2  11       16.60       13.18      7.12 o 
  -2  -2  11       58.53       56.78      8.85 o 
  -1  -2  11      264.03      246.51     15.46 o 
   0  -2  11        0.32       -2.34      5.67 o 
   1  -2  11      278.18      288.86     12.71 o 
   2  -2  11      297.72      311.39     11.79 o 
   3  -2  11        3.90        2.12      3.78 o 
   4  -2  11       99.58      106.87     13.46 o 
   5  -2  11        1.94        0.89      4.10 o 
  -3  -1  11       11.91       12.92      6.42 o 
  -2  -1  11      159.34      164.36     12.12 o 
  -1  -1  11      767.17      832.79     24.97 o 
   0  -1  11       96.68       98.73      6.96 o 
   1  -1  11       42.82       37.05     11.06 o 
   2  -1  11       33.35       38.01      5.70 o 
   3  -1  11      150.90      142.59      8.49 o 
   4  -1  11      125.34      136.75      8.65 o 
   5  -1  11      816.66      787.06     29.22 o 
  -3   0  11        0.57        0.82      4.95 o 
  -2   0  11        0.53        7.57      5.47 o 
  -1   0  11       61.85       67.68     15.90 o 
   0   0  11       34.96       38.00      5.23 o 
   1   0  11     1313.51     1415.88     26.11 o 
   2   0  11        7.46        9.66      3.89 o 
   3   0  11       49.98       31.28      7.82 o 
   4   0  11      238.83      243.98     15.30 o 
   5   0  11      130.98      122.89     11.84 o 
   6   0  11        8.90       14.13      6.98 o 
  -3   1  11       45.19       52.67      9.51 o 
  -2   1  11       58.13       75.90      7.15 o 
  -1   1  11      322.52      336.91     11.65 o 
   0   1  11      110.13      120.24      9.92 o 
   1   1  11      153.04      152.75     11.63 o 
   2   1  11       10.94       18.17      5.89 o 
   3   1  11        1.15       -4.27      3.81 o 
   4   1  11       52.94       62.65     10.28 o 
   5   1  11      313.07      296.89     17.68 o 
   6   1  11       13.09        9.13      6.75 o 
  -2   2  11       25.45       35.63      9.47 o 
  -1   2  11       23.53       20.33      5.10 o 
   0   2  11       16.69        8.53      5.67 o 
   1   2  11      538.62      536.09     21.89 o 
   2   2  11       39.81       28.03      7.69 o 
   3   2  11       58.24       63.89      9.42 o 
   4   2  11      686.14      696.45     26.60 o 
   5   2  11        0.30       -3.13      4.63 o 
   6   2  11        0.29       -4.97      4.18 o 
  -2   3  11      119.28      116.94      8.16 o 
  -1   3  11        1.31        5.62      3.57 o 
   0   3  11      201.77      195.40     13.95 o 
   1   3  11       60.41       58.45      9.25 o 
   2   3  11       16.16        8.55      5.60 o 
   3   3  11       47.02       42.93      8.88 o 
   4   3  11      475.31      518.12     22.85 o 
   5   3  11        2.63       -2.94      4.90 o 
   6   3  11        7.23        6.21      5.82 o 
  -1   4  11       38.81       49.64      9.72 o 
   0   4  11      248.29      228.71     15.28 o 
   1   4  11      598.72      629.29     25.21 o 
   2   4  11       22.02       14.55      6.22 o 
   3   4  11       31.87       33.97      7.87 o 
   4   4  11      462.61      465.36     21.70 o 
   5   4  11       88.03       98.85     10.86 o 
   6   4  11       71.61       80.38     12.05 o 
  -1   5  11        7.76        6.24      6.24 o 
   0   5  11       57.93       73.28     11.44 o 
   1   5  11      141.67      117.36     11.70 o 
   2   5  11       88.66       89.18      9.93 o 
   3   5  11        6.25        2.87      5.09 o 
   4   5  11      265.65      279.35     17.03 o 
   5   5  11      607.86      578.90     25.20 o 
   0   6  11       38.21       51.18     10.00 o 
   1   6  11      318.81      328.19     19.09 o 
   2   6  11        4.47       -1.61      4.76 o 
   3   6  11      118.43      107.69     11.03 o 
   4   6  11       17.84       23.48      7.76 o 
   5   6  11       61.57       48.05      9.88 o 
   2   7  11      116.91      121.25     12.27 o 
   3   7  11       20.85       36.11      9.01 o 
   4   7  11      242.31      272.67     17.71 o 
  -1  -4  12       49.99       43.21     10.79 o 
   0  -4  12      149.10      136.21     13.69 o 
   1  -4  12        0.85       -8.38      6.14 o 
   2  -4  12       43.96       34.08      9.95 o 
  -1  -3  12       30.06       17.57      8.48 o 
   0  -3  12      685.10      695.82     27.57 o 
   1  -3  12      162.06      176.32     14.95 o 
   2  -3  12       16.44       11.52      7.15 o 
   3  -3  12       28.07       33.20      6.05 o 
   0  -2  12        3.83       -1.99      5.53 o 
   1  -2  12        3.91       -0.51      6.38 o 
   2  -2  12        8.79        7.32      4.05 o 
   3  -2  12      187.33      165.97      9.51 o 
   4  -2  12      280.04      292.18     12.70 o 
  -2  -1  12       12.25       20.35      6.56 o 
   0  -1  12      418.28      442.21     20.58 o 
   1  -1  12      236.38      226.96     10.43 o 
   2  -1  12       96.58       89.56      7.50 o 
   3  -1  12       14.74       11.74      4.61 o 
   4  -1  12        0.20        0.35      3.85 o 
  -2   0  12        0.24        5.25      5.58 o 
  -1   0  12       70.01       86.06      9.83 o 
   0   0  12        1.23        3.04      3.84 o 
   1   0  12      266.05      253.36     10.96 o 
   2   0  12       21.65       23.45      5.27 o 
   3   0  12       12.68       17.14      6.82 o 
   4   0  12      223.18      206.03     14.85 o 
   5   0  12      151.66      165.40     14.13 o 
  -2   1  12      152.36      166.67     12.82 o 
  -1   1  12      139.86      139.22      8.12 o 
   0   1  12      353.77      400.03     12.91 o 
   1   1  12       44.08       47.51      9.32 o 
   2   1  12      154.59      151.53     12.54 o 
   3   1  12      128.79      119.57     11.40 o 
   4   1  12        9.26        6.22      5.63 o 
   5   1  12      131.59      132.80     12.68 o 
  -1   2  12       98.01      121.47     10.00 o 
   0   2  12        3.81        2.54      5.12 o 
   1   2  12        0.24        1.43      4.90 o 
   2   2  12       75.10       73.65     10.63 o 
   3   2  12      197.45      186.59     14.08 o 
   4   2  12      116.78      146.02     12.89 o 
   5   2  12       51.07       59.94     10.58 o 
  -1   3  12      150.69      151.58     13.52 o 
   0   3  12      293.21      302.20     17.78 o 
   1   3  12       43.50       33.90      8.15 o 
   2   3  12       21.94       17.96      6.77 o 
   3   3  12        5.27       -0.05      4.81 o 
   4   3  12       12.88       15.84      6.80 o 
   5   3  12      433.92      429.38     22.21 o 
   0   4  12        0.85        2.06      5.61 o 
   1   4  12      158.36      140.76     12.90 o 
   2   4  12      122.94      114.83     11.52 o 
   3   4  12       73.35       72.02     11.07 o 
   4   4  12      521.77      521.67     23.99 o 
   5   4  12      115.14      106.28     11.77 o 
   1   5  12       30.24       28.68      8.27 o 
   2   5  12       12.30        4.42      5.82 o 
   3   5  12       77.14       68.88     11.31 o 
   4   5  12       14.59       15.95      7.05 o 
   1  -2  13       25.49       11.91      7.80 o 
   2  -2  13      199.19      216.93     16.16 o 
   1  -1  13      200.53      204.28     15.00 o 
   2  -1  13      171.35      180.59     14.19 o 
   3  -1  13      265.41      291.47     12.74 o 
   1   0  13       15.77        5.30      5.51 o 
   2   0  13      189.49      200.80     10.40 o 
   3   0  13        1.16        5.09      5.70 o 
   0   1  13      237.84      260.50     16.49 o 
   1   1  13       15.12        8.32      5.93 o 
   2   1  13       15.83       18.06      6.71 o 
   3   1  13      300.69      320.21     18.85 o 
   4   1  13        0.29        1.50      5.86 o 
   1   2  13        2.29       -4.77      4.81 o 
   2   2  13       27.18       20.34      7.38 o 
   3   2  13       83.00       73.74     11.42 o 
   4   2  13       36.65       38.78      9.42 o 
   1   3  13       13.64        8.34      6.24 o 
   2   3  13        8.15       -0.03      5.84 o 
   3   3  13      314.68      314.39     19.13 o 
                                                 
